# Supplementary material for: Comparative in silico genome analysis of Clostridium perfringens unravels stable phylogroups with different genome characteristics and pathogenic potential
Source: Sci Rep. 2021 Mar 24;11:6756. doi: 10.1038/s41598-021-86148-8 (PMC7991664; doi:10.1038/s41598-021-86148-8)
Supplement: Supplementary file 2 — Supplementary Information 2. [file 41598_2021_86148_MOESM2_ESM.xlsx]

## Sheet: Title
Supplementary Material Tables S1 to S13
Comparative in silico genome analysis of Clostridium perfringens unravels stable phylogroups with different genome characteristics and pathogenic potential
Mostafa Y. Abdel-Glil1,2*, Prasad Thomas1#, Jörg Linde1, Anne Busch1§, Lothar H. Wieler3,4, Heinrich Neubauer1, Christian Seyboldt1*
1Institute of Bacterial Infections and Zoonoses, Friedrich-Loeffler-Institut, Naumburger Str. 96A, 07743 Jena, Germany
2Department of Pathology, Faculty of Veterinary Medicine, Zagazig University, Sharkia province, Egypt
3Robert Koch-Institut, Nordufer 20, 13353, Berlin, Germany
4Institute of Microbiology and Epizootics, Department of Veterinary Medicine, Freie Universität, Robert-von-Ostertag-Str. 7-13, Building 35, 14163, Berlin, Germany
#Present address: Division of Bacteriology and Mycology, ICAR-Indian Veterinary Research Institute, Izatnagar, Bareilly- 243122, India
§ Present address: Department of Anaesthesiology and Intensive Care Medicine, University Hospital Jena, Am Klinikum 1, 07747 Jena, Germany
*Address correspondence to M. Y. Abdel-Glil: mostafa.abdelglil@fli.de and C. Seyboldt: christian.seyboldt@fli.de
Content:
Table S1: Metadata information of the Clostridium perfringens strains involved in the study
Table S2: Annotation summary for the 34 closed genomes of Clostridium perfringens strains
Table S3: Insertion sequence families as detected using ISEscan in a set of 206 closed (chromosome and plasmids) and draft genomes of Clostridium perfringens strains
Table S4: Detailed information on Figure 3A. Genomes were ordered according to their appearance in the phylogenetic tree
Table S5: Strains additionally involved in the MLST typing of Clostridium perfringens
Table S6: Accessory genes present in more than 90% of the netF-positive strains but absent in more than 90% of the other strains
Table S7: Genes specifically present or absent in the phylogroup I of Clostridium perfringens. A) Genes present in more than 90% of the strains in phylogroup I but absent in more than 90% of the other strains, B)Genes absent in more than 90% of the strains in phylogroup I but present in more than 90% of the other strains
Table S8: Genes specifically present or absent in the netF-positive genomes in phylogroup II of Clostridium perfringens. A) Genes present in more than 90% of the netF-positive genomes in phylogroup II but absent in more than 90% of the other strains, B) Accessory genes absent in more than 90% of the netF-positive genomes in phylogroup II but present in more than 90% of the other strains
Table S9: Functional Cluster of Orthologous Groups (COG) annotation of genes specifically absent or present in the phylogroup I and the netF-positive genomes of phylogroup II
Table S10: Accession numbers of the virulence factors and (putative) iron uptake systems used for the BLAST analysis of the 206 Clostridium perfringens genomes
Table S11: Results of BLAST detection of virulence related genes in the 206 strains. Values shown in the cells refer to the coverage percentage from BLAST hits with >90% identity. Multiple hits were separated by a semicolon ";". Note that only hits with >30% coverage were reported
Table S12: Virulence factor homologs as detected in the 206 genomes of Clostridium perfringens strains
Table S13: Gene homologs to known capsular genes from Gram-positive and Gram-negative bacteria as detected in the 206 genomes of Clostridium perfringens strains

## Sheet: Table S1
Table S1: Metadata information of the Clostridium perfringens strains involved in the study
									Toxin genes
	Strain	BioProject	Accession	Chromosome level	Country of isolation	Host disease	Host/source of isolation	Year of isolation	cpa	becA	becB	cpb	cpe	etx	iap	ibp	netB	netF	Toxinotype*	Reference
	A) Strains assembled in the study (originally sequenced within the NCTC 3000 project)
1	NCTC 10240	PRJEB6403	ERR1681951	Closed	The United Kingdom		Bird (chicken)	1959	cpa				cpe						F	NCTC3000 project
2	NCTC 11144	PRJEB6403	ERR1954484	Closed	The United Kingdom	Food poisoning	Food (beef)	1975	cpa				cpe						F	NCTC3000 project
3	NCTC 9851	PRJEB6403	ERR1681949	Closed	The United Kingdom		Food (braised heart)	1956	cpa				cpe						F	NCTC3000 project
4	NCTC 10613	PRJEB6403	ERR1787552	Contig	The United Kingdom	Food poisoning	Food (minced beef)	1968	cpa				cpe						F	NCTC3000 project
5	NCTC 10239	PRJEB6403	ERR1681950	Closed	The United Kingdom		Food (rissoles)	1958	cpa				cpe						F	NCTC3000 project
6	NCTC 8799	PRJEB6403	ERR1466824	Closed	The United Kingdom	Food poisoning	Food (roast meat)	1952	cpa				cpe						F	NCTC3000 project
7	NCTC 8797	PRJEB6403	ERR1377188	Closed	The United Kingdom		Food (salted beef)	1950	cpa				cpe						F	NCTC3000 project
8	NCTC 8238	PRJEB6403	ERR1656456	Closed			Food (salted beef)	1952	cpa				cpe						F	NCTC3000 project
9	NCTC 8239	PRJEB6403	ERR1681948	Closed			Food (salted beef)	1952	cpa				cpe						F	NCTC3000 project
10	NCTC 8359	PRJEB6403	ERR1805687	Closed			Food (stewed steak)	1950	cpa				cpe						F	NCTC3000 project
11	NCTC 8081	PRJEB6403	ERR1656460	Closed	Germany	Enteritis necroticans (Darmbrand)	Human	1946 -1948	cpa			cbp	cpe						C	NCTC3000 project
12	NCTC 2544	PRJEB6403	ERR1456745	Closed	The United Kingdom	Human infected gall bladder	Human (gall bladder)	1928	cpa										A	NCTC3000 project
13	NCTC 8247	PRJEB6403	ERR1674568	Closed			Human (stool)	1952	cpa				cpe						F	NCTC3000 project
14	NCTC 8678	PRJEB6403	ERR1377187	Closed	The United Kingdom	Food poisoning	Human (stool)	1951	cpa										A	NCTC3000 project
15	NCTC 8679	PRJEB6403	ERR1787549	Closed	The United Kingdom	Food poisoning	Human (stool)	1950	cpa				cpe						F	NCTC3000 project
16	NCTC 10614	PRJEB6403	ERR1800584	Closed	The United Kingdom	Food poisoning	Human (stool)	1968	cpa				cpe						F	NCTC3000 project
17	NCTC 10612	PRJEB6403	ERR1588634	Closed	The United Kingdom	Food poisoning	Human (stool)	1966	cpa				cpe						F	NCTC3000 project
18	NCTC 3182	PRJEB6403	ERR1599940	Contig		Gangrene (struck?)	Sheep	1930	cpa			cbp							C	NCTC3000 project
19	NCTC 8503	PRJEB6403	ERR1407347	Contig	Australia			1930	cpa					etx					D	NCTC3000 project
20	NCTC 2837	PRJEB6403	ERR1656459	Closed	Germany			1929	cpa										A	NCTC3000 project
21	NCTC 10578	PRJEB6403	ERR1787550	Closed	The United Kingdom			1968	cpa										A	NCTC3000 project
22	NCTC 13170	PRJEB6403	ERR1377189	Closed					cpa										A	NCTC3000 project
23	NCTC 8246	PRJEB6403	ERR1656458	Closed				1952	cpa										A	NCTC3000 project
	B) Genome assemblies available at the NCBI (accessed on 10.09.2020)
24	a508.17	PRJEB29247	GCA_900604525.1	Scaffold	France	Enterotoxaemia	Cattle (calf intestinal content)		cpa				cpe		iap				E	Diancourt et al. 2019
25	a515.17	PRJEB29247	GCA_900604545.1	Scaffold	France	Food poisoning	Human (stool)		cpa				cpe		iap				E	Diancourt et al. 2019
26	JP838	PRJNA276513	GCA_001579785.1	Closed	USA	Acute hemorrhagic diarrhea	Dog	2009	cpa				cpe					netF	F	Gohari et al. 2016
27	JP55	PRJNA276414	GCA_001579765.1	Closed	Canada	Foal necrotizing enteritis	Horse	2007	cpa				cpe					netF	F	Gohari et al. 2016
28	JFP718	PRJNA327316	GCA_001949205.1	Contig	Canada	Acute hemorrhagic diarrhea	Dog	2011	cpa				cpe					netF	F	Gohari et al. 2017
29	JFP771	PRJNA327398	GCA_001949375.1	Contig	Canada	Acute hemorrhagic diarrhea	Dog	2011	cpa				cpe						F	Gohari et al. 2017
30	JFP774	PRJNA327402	GCA_001949215.1	Contig	Canada	Acute hemorrhagic diarrhea	Dog	2011	cpa				cpe						F	Gohari et al. 2017
31	JFP795	PRJNA327404	GCA_001949295.1	Contig	Canada	Acute hemorrhagic diarrhea	Dog	2012	cpa				cpe					netF	F	Gohari et al. 2017
32	JFP796	PRJNA327405	GCA_001949325.1	Contig	Canada	Acute hemorrhagic diarrhea	Dog	2012	cpa				cpe					netF	F	Gohari et al. 2017
33	JFP810	PRJNA327410	GCA_001949385.1	Contig	Canada	Acute hemorrhagic diarrhea	Dog	2012	cpa				cpe					netF	F	Gohari et al. 2017
34	JFP941	PRJNA327450	GCA_001949625.1	Contig	Canada	Acute hemorrhagic diarrhea	Dog	2013	cpa				cpe					netF	F	Gohari et al. 2017
35	JFP961	PRJNA327451	GCA_001949635.1	Contig	Canada	Acute hemorrhagic diarrhea	Dog	2014	cpa				cpe					netF	F	Gohari et al. 2017
36	JFP914	PRJNA327445	GCA_001949535.1	Contig	Switzerland	Acute hemorrhagic diarrhea	Dog	2009	cpa				cpe					netF	F	Gohari et al. 2017
37	JFP916	PRJNA327446	GCA_001949545.1	Contig	Switzerland	Acute hemorrhagic diarrhea	Dog	2009	cpa				cpe					netF	F	Gohari et al. 2017
38	JFP826	PRJNA327411	GCA_001949395.1	Contig	USA	Acute hemorrhagic diarrhea	Dog	2012	cpa				cpe					netF	F	Gohari et al. 2017
39	JFP836	PRJNA327444	GCA_001949515.1	Contig	USA	Acute hemorrhagic diarrhea	Dog	2008	cpa				cpe					netF	F	Gohari et al. 2017
40	JFP921	PRJNA327447	GCA_001949565.1	Contig	USA	Acute hemorrhagic diarrhea	Dog	2007	cpa				cpe					netF	F	Gohari et al. 2017
41	JFP922	PRJNA327448	GCA_001949595.1	Contig	USA	Acute hemorrhagic diarrhea	Dog	2006	cpa				cpe					netF	F	Gohari et al. 2017
42	JFP923	PRJNA327449	GCA_001949615.1	Contig	USA	Acute hemorrhagic diarrhea	Dog	2006	cpa				cpe					netF	F	Gohari et al. 2017
43	JFP727	PRJNA327317	GCA_001949245.1	Contig	Canada	Foal necrotizing enteritis	Horse	2011	cpa				cpe					netF	F	Gohari et al. 2017
44	JFP801	PRJNA327406	GCA_001949305.1	Contig	USA	Foal necrotizing enteritis	Horse	2002	cpa				cpe					netF	F	Gohari et al. 2017
45	JFP828	PRJNA327440	GCA_001949405.1	Contig	USA	Foal necrotizing enteritis	Horse	2011	cpa				cpe					netF	F	Gohari et al. 2017
46	JFP829	PRJNA327441	GCA_001949455.1	Contig	USA	Foal necrotizing enteritis	Horse	2010	cpa				cpe					netF	F	Gohari et al. 2017
47	JFP833	PRJNA327442	GCA_001949465.1	Contig	USA	Foal necrotizing enteritis	Horse	2000	cpa									netF	A	Gohari et al. 2017
48	JFP834	PRJNA327443	GCA_001949485.1	Contig	USA	Foal necrotizing enteritis	Horse	2002	cpa				cpe					netF	F	Gohari et al. 2017
49	JFP978	PRJNA327452	GCA_001949695.1	Contig	USA	Foal necrotizing enteritis	Horse	2011	cpa				cpe					netF	F	Gohari et al. 2017
50	JFP980	PRJNA327453	GCA_001949715.1	Contig	USA	Foal necrotizing enteritis	Horse	2006	cpa				cpe					netF	F	Gohari et al. 2017
51	JFP981	PRJNA327455	GCA_001949725.1	Contig	USA	Foal necrotizing enteritis	Horse	2004	cpa				cpe					netF	F	Gohari et al. 2017
52	JFP982	PRJNA327456	GCA_001949735.1	Contig	USA	Foal necrotizing enteritis	Horse	2001	cpa				cpe					netF	F	Gohari et al. 2017
53	JFP983	PRJNA327457	GCA_001949775.1	Contig	USA	Foal necrotizing enteritis	Horse	2004	cpa				cpe					netF	F	Gohari et al. 2017
54	JFP986	PRJNA327458	GCA_001949805.1	Contig	USA	Foal necrotizing enteritis	Horse	2011	cpa				cpe					netF	F	Gohari et al. 2017
55	JFP992	PRJNA327459	GCA_001949795.1	Contig	USA	Foal necrotizing enteritis	Horse	2008	cpa				cpe					netF	F	Gohari et al. 2017
56	JGS1987	PRJNA20029	GCA_000171175.1	Contig		Hemorrhagic necrotic enteritis	Cattle		cpa				cpe		iap	ibp			E	Hassan et al. 2014
57	JGS1495	PRJNA20025	GCA_000171135.1	Contig		Hemorrhagic necrotic enteritis	Pig		cpa			cbp							C	Hassan et al. 2014
58	JGS1721	PRJNA28587	GCA_000172455.1	Contig		Enterotoxaemia	Sheep		cpa					etx					D	Hassan et al. 2014
59	ATCC 3626	PRJNA20027	GCA_000171155.1	Contig			Sheep (lamb intestine)		cpa			cbp		etx					B	Hassan et al. 2014
60	CBA7123	PRJDB5093	GCA_002355795.1	Closed	Korea		Human (gut)		cpa										A	Kim et al. 2017
61	Q041.2	PRJEB33762	GCA_902459455.1	Scaffold	The United Kingdom		Human (stool)	2015	cpa					etx					D	Kiu R et al. 2019
62	Q061.2	PRJEB33762	GCA_902459435.1	Scaffold	The United Kingdom		Human (stool)	2014	cpa				cpe		iap				E	Kiu R et al. 2019
63	Q135.2	PRJEB33762	GCA_902459425.1	Scaffold	The United Kingdom		Human (stool)	2015	cpa	becA	becB								A	Kiu R et al. 2019
64	SAF-1	PRJNA422745	GCA_003181595.1	Contig	Australia	Healthy chicken	Bird	2014	cpa										A	Lacey et al. 2018
65	PBD1	PRJNA422745	GCA_003181625.1	Scaffold	Australia	Healthy chicken	Bird	2008	cpa										A	Lacey et al. 2018
66	PBS5	PRJNA422745	GCA_003181925.1	Scaffold	Australia	Healthy chicken	Bird	2008	cpa										A	Lacey et al. 2018
67	PC5	PRJNA422745	GCA_003181915.1	Scaffold	Australia	Healthy chicken	Bird	2008	cpa										A	Lacey et al. 2018
68	11	PRJNA422745	GCA_003181895.1	Contig	Belgium		Bird	2005	cpa										A	Lacey et al. 2018
69	EHE-NE18	PRJNA422745	GCA_003203455.1	Closed	Australia	Necrotic enteritis	Bird	2002	cpa								netB		G	Lacey et al. 2018
70	EUR-NE15	PRJNA422745	GCA_003181745.1	Contig	Australia	Necrotic enteritis	Bird	2002	cpa								netB		G	Lacey et al. 2018
71	NAG-NE1	PRJNA422745	GCA_003181675.1	Contig	Australia	Necrotic enteritis	Bird	2002	cpa										A	Lacey et al. 2018
72	EHE-NE7	PRJNA422745	GCA_003181995.1	Contig	Australia	Necrotic enteritis	Bird	2002	cpa								netB		G	Lacey et al. 2018
73	TAM-NE38	PRJNA422745	GCA_003181505.1	Contig	Australia	Necrotic enteritis	Bird	2011	cpa								netB		G	Lacey et al. 2018
74	TAM-NE40	PRJNA422745	GCA_003181475.1	Contig	Australia	Necrotic enteritis	Bird	2012	cpa								netB		G	Lacey et al. 2018
75	TAM-NE42	PRJNA422745	GCA_003181415.1	Contig	Australia	Necrotic enteritis	Bird	2012	cpa										A	Lacey et al. 2018
76	TAM-NE43	PRJNA422745	GCA_003181455.1	Contig	Australia	Necrotic enteritis	Bird	2012	cpa										A	Lacey et al. 2018
77	SOM-NE35	PRJNA422745	GCA_003181495.1	Contig	Australia	Necrotic enteritis	Bird	2007	cpa								netB		G	Lacey et al. 2018
78	NAG-NE31	PRJNA422745	GCA_003181655.1	Scaffold	Australia	Necrotic enteritis	Bird	2004	cpa										A	Lacey et al. 2018
79	TAM-NE46	PRJNA422745	GCA_003181405.1	Scaffold	Australia	Necrotic enteritis	Bird	2013	cpa								netB		G	Lacey et al. 2018
80	WER-NE36	PRJNA422745	GCA_003181395.1	Scaffold	Australia	Necrotic enteritis	Bird	2010	cpa								netB		G	Lacey et al. 2018
81	K473	PRJNA422745	GCA_003181965.1	Scaffold	Australia	Necrotic enteritis	Bird	2002	cpa										A	Lacey et al. 2018
82	T3381	PRJNA422745	GCA_003181365.1	Scaffold	Australia	Necrotic enteritis	Bird	2002	cpa										A	Lacey et al. 2018
83	W1319	PRJNA422745	GCA_003181845.1	Scaffold	Australia	Necrotic enteritis	Bird	2002	cpa										A	Lacey et al. 2018
84	SYD-NE41	PRJNA422745	GCA_003245405.1	Scaffold	Australia	Necrotic enteritis	Bird	2011	cpa								netB		G	Lacey et al. 2018
85	BER-NE33	PRJNA422745	GCA_003181775.1	Scaffold	Australia	Necrotic enteritis	Bird	2006	cpa										A	Lacey et al. 2018
86	SOM-NE34	PRJNA422745	GCA_003181875.1	Scaffold	Australia	Necrotic enteritis	Bird	2007	cpa										A	Lacey et al. 2018
87	37	PRJNA422745	GCA_003181575.1	Contig	Belgium	Necrotic enteritis	Bird	2005	cpa								netB		G	Lacey et al. 2018
88	48	PRJNA422745	GCA_003181555.1	Contig	Belgium	Necrotic enteritis	Bird	2005	cpa										A	Lacey et al. 2018
89	67	PRJNA422745	GCA_003181535.1	Contig	Belgium	Necrotic enteritis	Bird	2005	cpa								netB		G	Lacey et al. 2018
90	98.78718-2	PRJNA422745	GCA_003181795.1	Contig	Denmark	Necrotic enteritis	Bird	2005	cpa								netB		G	Lacey et al. 2018
91	96-7415	PRJNA422745	GCA_003181815.1	Contig	USA	Necrotic enteritis	Bird	1996	cpa										A	Lacey et al. 2018
92	UDE-95-1372	PRJNA422745	GCA_003181355.1	Contig	USA	Necrotic enteritis	Bird	1995	cpa								netB		G	Lacey et al. 2018
93	Warren	PRJNA422745	GCA_003181835.1	Contig	USA	Necrotic enteritis	Bird	1993	cpa								netB		G	Lacey et al. 2018
94	ITX1105-12MP	PRJNA422745	GCA_003181695.1	Contig	USA	Necrotic enteritis	Bird	1996	cpa								netB		G	Lacey et al. 2018
95	NobL1	PRJNA422745	GCA_003181955.1	Contig	USA	Necrotic enteritis	Bird	1996	cpa			cbp							C	Lacey et al. 2018
96	FC2	PRJNA422745	GCA_003181735.1	Scaffold	USA	Necrotic enteritis	Bird	1995	cpa								netB		G	Lacey et al. 2018
97	Pennington	PRJNA422745	GCA_003181615.1	Scaffold	USA	Necrotic enteritis	Bird	1993	cpa								netB		G	Lacey et al. 2018
98	GNP-1	PRJNA422745	GCA_003181705.1	Scaffold	USA	Necrotic enteritis	Bird	1996	cpa								netB		G	Lacey et al. 2018
99	CP4	PRJNA294154	GCA_001414595.1	Scaffold	Canada	Necrotic enteritis	Bird	2001	cpa								netB		G	Lepp et al. 2010
100	LLY_N11	PRJNA403823	GCA_002312985.1	Closed	USA	Healthy chicken	Bird		cpa										A	Li et al. 2017
101	Del1	PRJNA363042	GCA_002012325.1	Closed	USA	Necrotic enteritis	Bird	2009	cpa								netB		G	Li et al. 2017
102	CP15	PRJNA363041	GCA_002018235.1	Closed	USA		Bird (chicken intestine)	2009	cpa										A	Li et al. 2017
103	An185	PRJNA377666	GCA_002160285.1	Contig		Healthy chicken	Bird	2016	cpa										A	Medvecky M et al., 2018
104	An68	PRJNA377666	GCA_002161405.1	Contig		Healthy chicken	Bird	2016	cpa										A	Medvecky M et al., 2018
105	SM101	PRJNA12521	GCA_000013845.2	Closed		Food poisoning	Human		cpa				cpe						F	Myers et al. 2006
106	ATCC13124	PRJNA304	GCA_000013285.1	Closed					cpa										A	Myers et al. 2006
107	F262	PRJNA51969	GCA_000255475.1	Scaffold	Canada	Clostridial abomasitis	Cattle		cpa										A	Nowell et al. 2012
108	13	PRJNA79	GCA_000009685.1	Closed			Environment (soil)		cpa										A	Shimizu et al. 2002
109	JJC	PRJNA215269	GCA_000512415.1	Contig	Malaysia		Environment (landfill leachate sludge)		cpa										A	Wong et al. 2014
110	TAMU	PRJNA558493	GCA_009259705.1	Scaffold	USA	Necrotic enteritis	Bird	2004	cpa										A
111	CP-12	PRJNA597712	GCA_011063155.1	Contig	China		Bird (pigeon)	1996	cpa										A
112	CP-15	PRJNA597712	GCA_011063045.1	Contig	China		Bird	1993	cpa										A
113	CP-36	PRJNA597712	GCA_011062605.1	Contig	China		Bird	1986	cpa										A
114	CP-45	PRJNA597712	GCA_011062465.1	Contig	China		Bird	2018	cpa										A
115	LLY_Tpel17	PRJNA548500	GCA_008086935.1	Contig	USA		Bird (caecum)	2018	cpa										A
116	2C45	PRJNA613321	GCA_013305215.1	Contig	China		Bird (caecum)	2018	cpa										A
117	JS2202	PRJNA280769	GCA_006409095.1	Scaffold			Bird (chicken intestine)		cpa								netB		G
118	JS5388	PRJNA280769	GCA_006454475.1	Scaffold			Bird (chicken intestine)		cpa								netB		G
119	2016TE7641_69	PRJNA490323	GCA_003628405.2	Contig	Italy		Bird (turkey intestine)	2016	cpa								netB		G
120	CP-23	PRJNA597712	GCA_011062905.1	Contig	China		Camel	1976	cpa										A
121	CP-35	PRJNA597712	GCA_011062625.1	Contig	China		Camel	1983	cpa										A
122	68	PRJNA272806	GCA_010994425.1	Contig	Argentina	Clostridial abomasitis	Cattle	2010	cpa										A
123	CP-02	PRJNA597712	GCA_011063325.1	Contig	China		Cattle	1986	cpa										A
124	CP-22	PRJNA597712	GCA_011062975.1	Contig	China		Cattle	1986	cpa					etx					D
125	CP-16	PRJNA597712	GCA_011063055.1	Contig	China		Deer	1992	cpa										A
126	CP-28	PRJNA597712	GCA_011062695.1	Contig	China		Deer	2011	cpa										A
127	FORC_003	PRJNA259939	GCA_001304735.1	Closed	South Korea		Environment (Aquarium water)	2014	cpa										A
128	SC4-C13	PRJNA506584	GCA_003850125.1	Contig	South Africa		Environment (river water)	2016	cpa										A
129	SC4-C17	PRJNA506584	GCA_003849945.1	Contig	South Africa		Environment (river water)	2016	cpa										A
130	SC4-C24	PRJNA506584	GCA_003849925.1	Contig	South Africa		Environment (river water)	2016	cpa										A
131	NCTC8798	PRJEB6403	GCA_900447105.1	Contig			Food (meat rissole)	1950/1953	cpa				cpe						F
132	NCTC8449	PRJEB6403	GCA_900461155.1	Contig	The United Kingdom		Food (steamed Lamb)	1950/1952	cpa										A
133	JFP728	PRJNA327319	GCA_001949235.1	Contig	Canada	Foal necrotizing enteritis	Horse		cpa				cpe						F
134	JFP804	PRJNA327409	GCA_001949315.1	Contig	USA	Foal necrotizing enteritis	Horse		cpa				cpe					netF	F
135	1207_CPER	PRJNA267549	GCA_001052445.1	Scaffold	USA		Human		cpa										A
136	F4969	PRJNA20031	GCA_000171195.1	Contig		Sporadic diarrhea	Human		cpa				cpe						F
137	0522A_28_397	PRJNA327106	GCA_001913905.1	Contig	USA		Human (gut)	2013 - 2014	cpa										A
138	MGYG-HGUT-02372	PRJEB33885	GCA_902386435.1	Closed			Human (gut)		cpa										A
139	4928STDY7387917	PRJEB22252	GCA_902166095.1	Contig	The United Kingdom		Human (stool)	2018	cpa										A
140	4928STDY7387940	PRJEB22252	GCA_902166765.1	Scaffold	The United Kingdom		Human (stool)	2018	cpa										A
141	4928STDY7387889	PRJEB22252	GCA_902166025.1	Scaffold	The United Kingdom		Human (stool)	2018	cpa										A
142	4928STDY7387898	PRJEB22252	GCA_902166005.1	Scaffold	The United Kingdom		Human (stool)	2018	cpa										A
143	4928STDY7387926	PRJEB22252	GCA_902166135.1	Scaffold	The United Kingdom		Human (stool)	2018	cpa										A
144	1001175st1_F9	PRJNA518912	GCA_005844665.1	Scaffold	USA		Human (stool)	2016	cpa										A
145	BSD2780061688st3_G3	PRJNA518912	GCA_005844105.1	Scaffold	USA		Human (stool)	2017	cpa										A
146	WAL-14572	PRJNA46397	GCA_000243175.1	Scaffold			Human (stool)		cpa										A
147	AF30-3	PRJNA482748	GCA_003475625.1	Scaffold	China		Human (stool)	2014	cpa										A
148	FORC_025	PRJNA299533	GCA_001854085.1	Closed	South Korea	Food poisoning	Human (stool)	2015	cpa										A
149	2789STDY5608889	PRJEB10915	GCA_001406415.1	Scaffold	The United Kingdom	Healthy	Human (stool)	2013	cpa										A
150	83921_1_2	PRJNA436899	GCA_004116225.1	Contig	Italy	Necrotizing enterocolitis	Human (stool)	2017	cpa				cpe						F
151	83921_3_3	PRJNA436899	GCA_004116235.1	Contig	Italy	Necrotizing enterocolitis	Human (stool)	2017	cpa				cpe						F
152	83921_3_4	PRJNA436899	GCA_004115725.1	Contig	Italy	Necrotizing enterocolitis	Human (stool)	2017	cpa				cpe						F
153	MJR7757A	PRJNA272114	GCA_001546355.1	Scaffold			Human (vagina)		cpa										A
154	13/0815-C	PRJNA327302	GCA_004329675.1	Scaffold	Australia		Llama (ileum)	2013	cpa										A
155	13/0816-B	PRJNA327302	GCA_004329615.1	Scaffold	Australia		Llama (ileum)	2013	cpa										A
156	13/0815-D	PRJNA327302	GCA_004329605.1	Contig	Australia		Llama (jejunum)	2013	cpa										A
157	13/0847-D	PRJNA327302	GCA_004329595.1	Contig	Australia		Llama (jejunum)	2013	cpa										A
158	CP-08	PRJNA597712	GCA_011063215.1	Contig	China		Mink	1991	cpa										A
159	CP-29	PRJNA597712	GCA_011062805.1	Contig	China		Mink	1987	cpa										A
160	NM49_B9-7	PRJNA474907	GCA_004793785.1	Contig	Canada		Mouse (gut)	2016	cpa										A
161	CP-19	PRJNA597712	GCA_011062935.1	Contig	China		Mule	1984	cpa										A
162	BzA	PRJNA451295	GCA_003075475.1	Contig	Russia		Mummified animal (Intestine of a frozen mummy - Bison priscus)	2016	cpa										A
163	tumat	PRJNA511749	GCA_003990265.1	Contig	Russia		Mummified animal (remains of an ancient "Tumat" puppy - Canis lupus familiaris)	2012	cpa										A
164	CP-41	PRJNA597712	GCA_011062545.1	Contig	China		Peacock	1984	cpa										A
165	CP-01	PRJNA597712	GCA_011063305.1	Contig	China		Pig	1992	cpa										A
166	CP-05	PRJNA597712	GCA_011068425.1	Contig	China		Pig	1996	cpa			cbp							C
167	CP-06	PRJNA597712	GCA_011063245.1	Contig	China		Pig	1996	cpa			cbp							C
168	CP-09	PRJNA597712	GCA_011063145.1	Contig	China		Pig	1994	cpa				cpe						F
169	CP-13	PRJNA597712	GCA_011063075.1	Contig	China		Pig	1991	cpa			cbp							C
170	CP-17	PRJNA597712	GCA_011063005.1	Contig	China		Pig	1993	cpa										A
171	CP-18	PRJNA597712	GCA_011063025.1	Contig	China		Pig	1978	cpa			cbp							C
172	CP-24	PRJNA597712	GCA_011062825.1	Contig	China		Pig	1991	cpa										A
173	CP-30	PRJNA597712	GCA_011062775.1	Contig	China		Pig	1990	cpa										A
174	CP-31	PRJNA597712	GCA_011062745.1	Contig	China		Pig	1989	cpa										A
175	CP-38	PRJNA597712	GCA_011062615.1	Contig	China		Pig	1991	cpa			cbp							C
176	CP-39	PRJNA597712	GCA_011062565.1	Contig	China		Pig	1978	cpa										A
177	CP-42	PRJNA597712	GCA_011062525.1	Contig	China		Pig	1972	cpa			cbp							C
178	JXJA17	PRJNA445216	GCA_003350945.1	Closed	China		Pig (feces)	2017	cpa										A
179	WCA-h-251-APC-2	PRJNA561470	GCA_012843975.1	Contig	Germany		Pig (gut)	2018	cpa										A
180	NCTC10719	PRJEB6403	GCA_900447125.1	Contig			Pig (intestine)	1900/1970	cpa			cbp							C
181	CP-03	PRJNA597712	GCA_011063265.1	Contig	China		Rabbit	1985	cpa										A
182	CP-11	PRJNA597712	GCA_011063125.1	Contig	China		Rabbit	1996	cpa										A
183	CP-25	PRJNA597712	GCA_011062815.1	Contig	China		Rabbit	1984	cpa										A
184	CP-26	PRJNA597712	GCA_011062885.1	Contig	China		Rabbit	1985	cpa										A
185	CP-37	PRJNA597712	GCA_011062635.1	Contig	China		Rabbit	1985	cpa										A
186	79385-1	PRJNA436899	GCA_004116255.1	Contig	Italy		Restaurant	2017	cpa				cpe						F
187	79385-2	PRJNA436899	GCA_004116045.1	Contig	Italy		Restaurant	2017	cpa				cpe						F
188	79385-3	PRJNA436899	GCA_004116125.1	Contig	Italy		Restaurant	2017	cpa				cpe						F
189	79385-4	PRJNA436899	GCA_004116135.1	Contig	Italy		Restaurant	2017	cpa				cpe						F
190	79385-5	PRJNA436899	GCA_004116145.1	Contig	Italy		Restaurant	2017	cpa				cpe						F
191	79385-6	PRJNA436899	GCA_004116165.1	Contig	Italy		Restaurant	2017	cpa				cpe						F
192	79385-7	PRJNA436899	GCA_004116155.1	Contig	Italy		Restaurant	2017	cpa				cpe						F
193	CP-04	PRJNA597712	GCA_011063205.1	Contig	China		Sheep	1953	cpa			cbp							C
194	CP-10	PRJNA597712	GCA_011063135.1	Contig	China		Sheep	1961	cpa					etx					D
195	CP-21	PRJNA597712	GCA_011062955.1	Contig	China		Sheep	1961	cpa			cbp		etx					B
196	CP-27	PRJNA597712	GCA_011062845.1	Contig	China		Sheep	1979	cpa										A
197	CP-32	PRJNA597712	GCA_011062735.1	Contig	China		Sheep	1983	cpa				cpe	etx					D
198	CP-33	PRJNA597712	GCA_011062725.1	Contig	China		Sheep	1983	cpa										A
199	CP-34	PRJNA597712	GCA_011062685.1	Contig	China		Sheep	1953	cpa			cbp		etx					B
200	CP-44	PRJNA597712	GCA_011062475.1	Contig	China		Sheep	1958	cpa				cpe	etx					D
201	Type-D	PRJNA549089	GCA_006385425.1	Contig	India		Sheep	2016	cpa					etx					D
202	CP-20	PRJNA597712	GCA_011062925.1	Contig			Sheep	1953	cpa			cbp							C
203	CP-40	PRJNA597712	GCA_011062585.1	Contig			Sheep	1937	cpa			cbp							C
204	CP-43	PRJNA597712	GCA_011062485.1	Contig			Sheep	1950	cpa			cbp							C
205	CP-07	PRJNA597712	GCA_011063255.1	Contig	China			1962	cpa										A
206	CP-14	PRJNA597712	GCA_011063105.1	Contig	Yugoslavia			1957	cpa										A
* Toxintypes are reported based on in silico detection of toxin genes in the strains using BLAST.

## Sheet: Table S2
Table S2: Annotation summary for the 34 closed genomes of Clostridium perfringens strains
															Insertion sequences (Chromosome)**														Genomic Islands (Chromosome)#						Integrated prophages (Chromosome)§
Number	Strain	Chromosome statistics							Extrachromosomal elements					Genome (chromosome and plasmids)	Insertion sequences families																				Intact phages												Incomplete phages
		Size (bp)	GC percentage	Number of rRNA	Number of rRNA operon	Number of coding sequences (CDS)	Number of tRNA	Coding density	Number of episome*	Conjugation locus presence or absence (+/-)	Episome sizes variation (Kb)	Episomes' CDS	Coding capacity (compared to full genome [n. CDS in plasmids / total n. of CDS])	Number of coding sequences (CDS) total	IS607	IS6	IS30	IS3	IS21	IS1182	IS256	new	IS200/IS605	IS110	IS1595	Total Nr.	Total length (bp)	Percentage of total insertion sequences per genome	Nr. Genomic Islands (GI)	Total size of the genomic islands GIs	Percentage of total genomic islands per genome	Minimum genomic islands (GI) size per genome	Maximum genomic islands (GI) size per genome	Average genomic islands (GI) size per genome	ΦCP51	Φ3626	phiSM101	phiCT19406C	Lactob_LLKu	phiCD6356	Staphy_80	Entero_phiFL4A	Strept_phiARI0746	Lactob_Ld25A	PhiS63	Bacill_vB_BhaS_171	ΦCP51	Φ3626	Bacill_AR9
Complete C. perfringens genomes available at the NCBI
1	ATCC 13124	3256683	28.38	24	8	2879	93	83.9	0	-				2879	3				2							5	9021	0.28	3	26110	0.801736	4369	11037		1	1
2	CBA7123	3088370	28.54	30	10	2739	94	82.8	1	+	46.6	55	1.9685	2794	1	2	5	1	2				1			12	16902	0.55	1	8240	0.266807					1
3	CP15	3354441	28.58	30	10	2977	94	83.2	4	-	2,4 - 14,7	21	0.700467	2998	1			3	2				2			8	8862	0.26	8	134388	4.00627	8230	36563	16798.5
4	Del1	3559163	28.32	29	10	3297	93	83.1	4	+	49,5 - 82,5	292	8.13597	3589	3				3				1	4		11	26875	0.76	9	110256	3.09781	5106	28270	12250.6	2	1	1	1
5	FORC_003	3338532	28.43	30	10	2929	96	83.4	1	+	56.5	65	2.17101	2994	4		2	1	3				7			17	20852	0.62	5	41532	1.24402	2605	13319	8306.4	1					1
6	FORC_025	3343822	28.49	30	10	2986	95	83.6	0	-			0	2986	4			2	3				1			10	13997	0.42	7	97382	2.9123	5512	30016	13911.7					1		1
7	JP55	3347300	28.38	30	10	2992	95	83.2	5	+	14,06 - 72,5	241	7.45438	3233	7			2	3			1	12	2		27	32051	0.96	4	35565	1.0625	6177	11893	8891.2	1
8	JP838	3530414	28.38	30	10	3150	93	83.7	5	+	14,6 - 404,5	704	18.2667	3854	1				2		1	1	1	1		7	12260	0.35	10	75657	2.14301	1762	10967	7565.7				1							1		1
9	SM101	2897393	28.25	30	10	2580	94	82.2	3	-	12,2 - 38,09	78	2.93454	2658	7	14	17	3	2	5	3	2	22			75	99683	3.44	13	172636	5.95832	5933	39668	13279.6															1
10	EHE-NE18	3463721	28.35	30	10	3109	95	83.6	3	+	48,8 - 81,8	209	6.2	3318	4			1	3				1	2		11	19324	0.557897	7	57572	1.66214	4338	15293	8224.6	1	1		1
11	JXJA17	3324072	28.51	30	10	2941	95	83	0 ?	-				2941	4		9		2		1		32		1	49	52168	1.5694	11	202406	6.0891	5010	39249	18400.5
12	LLY_N11	3346739	28.5	30	10	2967	91	83.3	3	+	13,4 - 72,1	100	3.2	3067	3				2				3	1	1	10	15242	0.455428	4	64130	1.91619	8749	36563	16032.5	1
13	MGYG-HGUT-02372	3343822	28.49	30	10	2986	95	83.6	0	-				2986	4			2	3				1			10	13876	0.414974	7	77138	2.30688	5475	25658	11019.7	2				1
14	Strain 13	3031430	28.57	30	10	2670	97	83.5	1	-	54.3	59	2.16196	2729	4				2				3			9	13567	0.45	4	85985	2.83645	10664	32822	21496.2														1
Genomes assembled to closure within the study
15	NCTC 10239	2957462	28.31	30	10	2644	92	82.4	3	-	12,2 - 57,9	82	3.00807	2726	8	17	16	1	2	5			28			77	95772	3.24	14	225119	7.6119	3800	39688	16079.9									1
16	NCTC 10240	2932430	28.32	30	10	2563	93	82.6	2 (1)	-	9,7 - 56,6	64	2.43624	2627	15	2	10	3	2	1	1	2	29			65	86195	2.94	11	140647	4.79626	5505	26598	12786.1								1
17	NCTC 10578	3301103	28.36	30	10	2849	94	83.1	0	-			0	2849	3				2				5			10	15805	0.48	3	42927	1.30038	10703	21190	14309															1
18	NCTC 10612	3000433	28.2	30	10	2673	88	82.4	2 (1)	-	8,8 - 13,6	19	0.705795	2692	7	12	18	4	3	6	7	2	23			82	107879	3.6	16	181094	6.0356	5933	39668	11318.3
19	NCTC 10614	2938187	28.27	30	10	2608	94	82.2	2 (1)	-	12,2 - 56,6	67	2.50467	2675	8	14	18	3	2	3	4		24			76	98591	3.36	13	176761	6.01599	6303	39668	13597															1
20	NCTC 11144	3254757	28.44	30	10	2848	92	83.5	3	+	50,9 - 78	210	6.86723	3058	4			1	2				1			8	13919	0.43	6	67563	2.07582	7019	18761	11260.5										1
21	NCTC 13170	3291135	28.46	30	10	2880	95	83.5	0	-			0	2880	4			1	3				2			10	15672	0.48	4	30435	0.924757	4348	11037	7608.75	1
22	NCTC 2544	3184230	28.47	30	10	2754	93	83.1	0	-			0	2754	4		2		2				5			13	17467	0.55	2	21708	0.681735	10671	11037																1
23	NCTC 2837	3273517	28.39	30	10	2868	95	83.2	0	-			0	2868	3	2			2				2		1	10	12982	0.4	7	96375	2.94408	3217	27509	13767.8								1
24	NCTC 8081	3079007	28.22	30	10	2765	93	82.4	6 (1)	+	20,7 - 116,6	428	13.4043	3193	9	68	29	6	2	2		2	20	3		141	187878	6.1	23	330095	10.7208	4625	42539	14351.9			1
25	NCTC 8238	2967022	28.27	30	10	2647	94	82.4	1	-	56.6	58	2.14418	2705	7	13	17	4	3	3	3	2	25			77	98959	3.34	13	181235	6.10831	6303	39668	13941.1
26	NCTC 8239	2930120	28.28	30	10	2589	94	82.4	1	-	56.6	58	2.19116	2647	7	14	21	3	2	4	3	2	26			82	105625	3.6	13	166137	5.66997	6303	39668	12779.7															1
27	NCTC 8246	3300925	28.38	30	10	2887	94	83.5	1	-	54.3	58	1.96944	2945	5			1	2				2			10	16225	0.49	4	61649	1.86763	8230	27914	15412.2
28	NCTC 8247	2959541	28.25	30	10	2650	94	82.3	1 (1)	-	57.02	58	2.1418	2708	6	15	20	4	2	5		3	27			82	106504	3.6	15	135481	4.57777	3490	13911	9032.06		1
29	NCTC 8359	2935354	28.29	30	10	2631	94	82.6	3	-	12,2 - 56,6	79	2.91513	2710	8	21	22	4	2	4	3	1	23			88	115511	3.94	12	180911	6.16317	3294	39688	15075.9												1
30	NCTC 8678	2937420	28.27	30	10	2621	92	82.3	2 (2)	-	4,7 - 38	47	1.76162	2668	8	25	20	1	3	4	2		27			90	109675	3.73	16	236853	8.0633	6256	39688	14803.3
31	NCTC 8679	2976781	28.28	30	10	2681	92	82.3	2	-	12,1 - 54,4	64	2.33151	2745	8	19	26	2	2	4	4		21			86	111075	3.73	17	266660	8.958	5094	40485	15685.8					1
32	NCTC 8797	2948187	28.31	30	10	2633	92	82.5	2 (2)	-	19 - 25,3	51	1.90015	2684	7	18	19	2	3	5			31			85	108199	3.67	16	211971	7.18988	3663	39688	13248.2
33	NCTC 8799	2966670	28.3	30	10	2649	94	82.4	3 (3)	-	7,8 - 63,1	78	2.86029	2727	8	19	19	4	2	6	5	1	24			88	116111	3.91	13	202758	6.83453	3800	39688	15596.7								1
34	NCTC 9851	2918345	28.28	30	10	2586	92	82.3	2	-	12,3 - 56,6	70	2.63554	2656	7	14	18	4	2	4	3	2	25			79	102053	3.5	13	157659	5.40234	4815	39668	12127.6															1
Minimum		2897393	28.2	24		2563	88	82.2	0			19	0	2627	186	289	308	63	79	61	40	21	457	13	3	5	8862	0.26	1	8240	0.266807	1762	10967	7565.7
Maximum		3559163	28.58	30		3297	97	83.9	5			704	18.2667	3854												141	187878	6.1	23	330095	10.7208	10703	42539	21496.2
Median		3136300	28.355	30		2759.5	94	83.05	1			66	2.19116	2821.5												22	29463	0.86	9.5	122322	3.55204	5475	32822	13597
Average		3.15525e+06	28.3682	29.7941		2800.82	93.5588	82.9265	1.84			127.5	3.38615	2898.32												44.7059	58728.7	1.9464	9.52941	126560	4.12488	5675.82	29366	13192.2
Standard deviation		204499	0.105039	1.03805		187.798	1.63654	0.539533	1.63081			150.967	3.97183	278.442												38.5302	49125	1.67326	5.29285	79792.8	2.726	2249.62	11502.6	3236.5
Annotation data above are based Prokka annotation of the genome chromosome
*episome: plasmid or phages, the number in brackets refers to the incomplete genetic elements
**Insertion sequences were predicted using ISEscan																											Average phylogroup I	3.71333			6.67374
#Genomic islands were predicted using IslandViewer4																											Average others	0.498667			1.87769
§Prophages were predicted using PHASTER
##CRISPR repeats were predicted using CRISPR recognition tool
§§The associated cas genes were identified using BLAST search
[truncated: 29 more columns]

## Sheet: Table S3
Table S3: Insertion sequence families as detected using ISEscan in a set of 206 closed (chromosome and plasmids) and draft genomes of Clostridium perfringens strains
Strains	IS1	IS110	IS1182	IS1595	IS200/IS605	IS21	IS256	IS3	IS30	IS4	IS6	IS607	IS66	ISL3	new	Total
ATCC13124						2						3				5
F262		1				2	1			1		1			1	7
2789STDY5608889					3	2						2				7
CP15					2	2		3				1				8
JFP728		1			2	3	1	1		1		1				10
NCTC2837				1	2	2					2	3				10
CP4		1			3	3	1					2				10
FORC_025					1	3		2				4				10
JFP774		1			2	2	1	1		1		1				9
JFP828		2			2	2	1	2		1		1				11
JFP836		2			2	2	1	1		1		1				10
NCTC10578					5	2						3				10
NCTC13170					2	3		1				4				10
0522A_28_397		1			2	3				1		3				10
13					3	2	1					4				10
NCTC8246					2	2	1	1				5				11
CBA7123					1	2		1	5		2	1				12
JFP727		2			2	3	1	2		1		1				12
JFP941		2			2	3	1	2		1		1				12
NCTC8503		2			1	3	2			1		2			1	12
Del1		4			1	3						3				11
JFP795		2			2	2	1	2		1		1				11
NCTC11144					2	2	1	1		2		4				12
NCTC2544					5	2			2			4				13
NCTC3182		1			2	3	1			1	1	4				13
JFP801		2			2	3	1	2		1		1				12
WAL-14572						5	5			1		4				15
JFP810		2			3	2	1	2		1		1		1		13
1207_CPER			1			2		1				14				18
JFP961		2	1		3	2	2	3		1	1	1				16
JFP992		2	1		4	2	2	2		1	1	1				16
JJC					2	3						12				17
FORC_003					7	3		1	2			4				17
JFP796		2	1		4	2	2	3		1	1	1				17
JFP804		1	1		3	2	2	2		1	1	1				14
JFP826		2	1		4	2	2	3		1	1	1				17
JFP921		2	1		4	2	2	3		1	1	1				17
JFP983		2	1		4	2	2	3		1	1	1				17
JFP986		2	1		4	2	2	3		1	1	1				17
ATCC-3626		1				2	3	1	1	4	1	3				16
JFP718		2	1		4	3	2	3		1	1	1				18
JFP914		2	1		4	3	2	2		1	1	1		1		18
JFP922		3	1		4	2	2	3		1	1	1				18
JFP923		2	1		4	2	2	3		1	1	1				17
JFP980		2	1		4	2	2	3		1	1	1				17
MJR7757A		1			5	3	1	2	1		1	2	1			17
JFP829		1	1		4	2	2	4		1	1	1				17
JFP916		2	1		4	3	2	3		1	1	1				18
JFP982		2	1		4	3	2	3		1	1	1				18
JP838		2			3	2	1	2		1		2			1	14
JFP833		1			9	3		4		1		7			1	26
JFP978		1			8	3	1	3		1		10			1	28
JFP834		2			8	3	1	6		1		9				30
JGS1987		1				5	3	3	1	5	1	2			3	24
JFP771		1	1		13	3	1	2		1		9				31
JFP981		1			12	3	1	4		1		8			1	31
F4969					6	2	1	2	1			5				17
JP55		2			13	3		4		2		7			1	32
JGS1495					32	3	2		12	1	1	5				56
NCTC10240			1		29	2	1	3	10		2	15			2	65
SM101			5		22	2	3	3	17		14	7			2	75
NCTC10614			3		24	2	4	3	18		14	8				76
NCTC8238			3		25	3	3	4	17		13	7			2	77
NCTC10239			5		28	2		1	16		18	8				78
NCTC9851			4		25	2	3	4	18		14	7			2	79
NCTC8239			4		26	2	3	3	21		14	7			2	82
NCTC10612			6		23	3	7	4	19		12	7			2	83
NCTC8247			5		27	2		4	20		16	6			3	83
NCTC10613			7		26	2		2	20		21	7				85
NCTC8797			5		31	3		2	19		18	7				85
NCTC8679			4		21	2	4	3	26		19	8				87
NCTC8359			4		23	2	3	4	22		22	8			1	89
NCTC8799			6		24	2	5	4	19		20	8			1	89
NCTC8678			4		27	3	2	1	20		25	8				90
JGS1721		8			2	2	27	9		50		2				100
NCTC8081		3	4		27	2	2	12	45	2	77	9	2		2	187
1001175st1_F9			3		25	2		3	1			9				43
11					7	2	1					1				11
13-0815-C					3	2						3				8
13-0815-D						2						2				4
13-0816-B						2		1				4				7
13-0847-D		1			1	2						6				10
2016TE7641_69					1	2			2			3				8
2C45				3		2		2	2		2	3		4		18
37		1			1	3		4	1			2				12
48					2	2	1	2				3				10
4928STDY7387889					4	3		1			1	8				17
4928STDY7387898	1			1	11	2		3	3		1	21				43
4928STDY7387917					5	2	2	3	3		5	20		1	1	42
4928STDY7387926					8	2		2	4		1	12			1	30
4928STDY7387940					2	2		1				5				10
67		1			1	2		3				3				10
68		1			1	2	3	2				2		1		12
79385-1			2		4	2	1	1	2		1	11				24
79385-2			2		4	2	1	1	2		1	11				24
79385-3			2		3	2	1	1	2		3	8				22
79385-4			2		4	2	1	1	2		1	12				25
79385-5			2		4	2	1	1	2		1	10				23
79385-6			2		3	2	1	1	2		1	12				24
79385-7			2		2	2	1	1	2		1	8				19
83921_1_2			2		2	2	1	1	2		1	8				19
83921_3_3			2		4	2	1	1	2		1	10				23
83921_3_4			2		2	2	1	1	2		1	8				19
96-7415		2				2		1				5				10
98.78718-2		2			1	2			6			5				16
a508.17					1	2	1	1				2				7
a515.17					6	3				1		1			1	12
AF30-3					7	3	1		1	1		11	1			25
An185			1		9	2	1	1	3		1	11				29
An68			1		6	2	1	1	5		1	9				26
BER-NE33		1			1	1		2				2				7
BSD2780061688st3_G3					1	2				1		6				10
BzA					2	3					1	1		1		8
CP-01					1	2				1		4				8
CP-02					3	2						1				6
CP-03					1	2	1			1		4				9
CP-04					2	2				1	1	3			1	10
CP-05					1	2	2	1	1	1	1	8	3			20
CP-06				1	3	3	2		1	1	2	5				18
CP-07					2	2	1					4				9
CP-08					6	2		1			1	7				17
CP-09					2	3						1			1	7
CP-10		2			1	3	2			1		2			1	12
CP-11					3	3		1			1	9			1	18
CP-12			2		2	2		2	1		1	6				16
CP-13		1			1	2	2		1	1	1	6				15
CP-14					4	2		1			1	8				16
CP-15					3	2		1			1	9				16
CP-16					1	2		2				6	2			13
CP-17						2		2		1		6			1	12
CP-18					1	2	1		2	1	1	6				14
CP-19						2	2	2				4				10
CP-20						3	1			1	1	4				10
CP-21					2	2	3			3	1	3				14
CP-22		2				4	4	1	1	3		4				19
CP-23					3	2		1				1				7
CP-24				1		2			1			4				8
CP-25					3	2				1		2				8
CP-26					4	2		1			1	9				17
CP-27			1	1		2						2			1	7
CP-28				2		2		2				3				9
CP-29					3	3		1	1	1		4				13
CP-30					2	2		1			1	7				13
CP-31					2	3		1				5				11
CP-32		1			1	2	1	1		3						9
CP-33						2	1									3
CP-34					2	2	3			2	1	3			1	14
CP-35					3	2		4	1		2	12				24
CP-36					2	2		1			1	10				16
CP-37						2	2	2				4				10
CP-38					2	2	2	3	1	1	1	2	3			17
CP-39					2	3		2		1		5				13
CP-40		3			1	2	1	1	1	3	1	3				16
CP-41					3	2		1				6				12
CP-42					1	2	2		1	1	1	7				15
CP-43						2	1	1		1	1	5				11
CP-44		1			1	2	1	1		2						8
CP-45					5	2	1	1				14				23
EHE-NE18		2			1	3		1				4				11
EHE-NE7		1			6	2		3				4				16
EUR-NE15		1			1	3		1				6				12
FC2					2	4		1				3			1	11
GNP-1		2				3				1		5				11
ITX1105-12MP		1			1	3	1	3				3				12
JS2202		1	1		3	3		2	1			6				17
JS5388		1				3	2				1	3				10
JXJA17				1	32	2	1		9			4				49
K473		1			2	2		1				2				8
LLY_N11		1		1	3	2						3				10
LLY_Tpel17		1			1	3	1					3				9
MGYG-HGUT-02372					1	3		2				4				10
NAG-NE1					1	2		2	1		1	4				11
NAG-NE31		1				3	1				1	5				11
NCTC10719		1			35	4	1	1	4	1	1	3	3			54
NCTC8449			3		17	2	1	4	14		32	7				80
NCTC8798			5		25	2	3	4	17		14	8				78
NM49_B9-7					1	3						2				6
NobL1					9	3	2		1	1	1	5				22
PBD1						2										2
PBS5						2										2
PC5						2										2
Pennington		1			1	3	1	1				5		2		14
Q041.2		2			1	5	2			1						11
Q061.2					6	2						1			1	10
Q135.2					3	3						3			1	10
SAF-1					2	3						1				6
SC4-C13				2	3	4	1	1				6			1	18
SC4-C17				2	4	3			1			6			1	17
SC4-C24				2	4	3		1			1	6				17
SOM-NE34		2			2	3		3				4				14
SOM-NE35		2			16	3		3				4				28
SYD-NE41		1			1	3		1				3				9
T3381					3	2						5				10
TAM-NE38		1				4	1					3				9
TAM-NE40		1				2	1					3				7
TAM-NE42		1	1	1	2	2		2	1			3				13
TAM-NE43		1			1	2						3				7
TAM-NE46		1				3	1	2				5				12
TAMU		3			1	3						3				10
tumat					2	2	1	2			1			2		10
Type-D					1	3	3			1		1				9
UDE-95-1372				1		3				1		5				10
W1319					3	3		2				5	1			14
Warren		1			1	3	1	4				3		3		16
WCA-h-251-APC-2			2	1	4	2	1	1	2		1	12				26
WER-NE36		1			8	2		3				4				18

## Sheet: Table S4
Table S4: Detailed information on Figure 3A. Genomes were ordered according to their appearance in the phylogenetic tree
Order	Strain name	Phylogroup	Circularized genomes	Origin of isolates	Toxintype	Genome size (bp)*	Chromosome size for circularized genomes (bp)	Percentage of insertion sequences in the genomes (%)	Presence of TCP locus
1	CBA7123	V	Yes	Human	A	3135010	3088370	0.54	Present
2	tumat	V		Mummy	A	3127353		0.23	Absent
3	CP-33	V		Sheep	A	2869242		0.14	Absent
4	PBD1	V		Bird	A	3176182		0.13	Absent
5	PC5	V		Bird	A	3099804		0.13	Absent
6	PBS5	V		Bird	A	3110163		0.12	Absent
7	Type-D	IV		Sheep	D	3541437		0.31	Present
8	MJR7757A	IV		Human	A	3590266		0.6	Present
9	CP-09	II		Pig	F	3446226		0.63	Present
10	a508.17	II		Cattle	E	3476899		0.35	Present
11	NM49_B9-7	II		Other animal species	A	3433771		0.29	Absent
12	Q135.2	II		Human	A	3518141		0.47	Absent
13	a515.17	II		Human	E	3587818		0.53	Present
14	Q061.2	II		Human	E	3438840		0.45	Present
15	JFP982	II		Horse	F	3670557		0.58	Present
16	JFP718	II		Dog	F	3652220		0.54	Present
17	JFP914	II		Dog	F	3819232		0.57	Present
18	JFP916	II		Dog	F	3660641		0.58	Present
19	JFP828	II		Horse	F	3564370		0.42	Present
20	JFP801	II		Horse	F	3580610		0.48	Present
21	JFP941	II		Dog	F	3594640		0.47	Present
22	JFP922	II		Dog	F	3612099		0.52	Present
23	JFP921	II		Dog	F	3601767		0.5	Present
24	JFP923	II		Dog	F	3589715		0.54	Present
25	JFP992	II		Horse	F	3657868		0.5	Present
26	JFP980	II		Horse	F	3654588		0.51	Present
27	JFP983	II		Horse	F	3657522		0.5	Present
28	JFP986	II		Horse	F	3669049		0.51	Present
29	JFP836	II		Dog	F	3599532		0.41	Present
30	JFP795	II		Dog	F	3578912		0.42	Present
31	JFP728	II		Horse	F	3579626		0.4	Present
32	JFP727	II		Horse	F	3624033		0.47	Present
33	JFP774	II		Dog	F	3548595		0.37	Present
34	JFP961	II		Dog	F	3617219		0.52	Present
35	JFP804	II		Horse	F	3625968		0.42	Present
36	JFP810	II		Dog	F	3830406		0.41	Present
37	JFP796	II		Dog	F	3601148		0.48	Present
38	JFP829	II		Horse	F	3639686		0.49	Present
39	JFP826	II		Dog	F	3660408		0.5	Present
40	JP838	II	Yes	Dog	F	4070811	3530414	0.53	Present
41	4928STDY7387940	III		Human	A	3382360		0.45	Absent
42	4928STDY7387898	III		Human	A	3129604		1.57	Absent
43	NCTC10578	III	Yes		A	3301103	3301103	0.48	Absent
44	WCA-h-251-APC-2	III		Pig	A	3089154		1.03	Absent
45	JJC	III		Environment	A	3259329		0.63	Present
46	CP-30	III		Pig	A	3234661		0.63	Present
47	CP-15	III		Bird	A	3218705		0.68	Present
48	CP-14	III			A	3191452		0.62	Present
49	CP-26	III		Rabbit	A	3337572		0.66	Present
50	4928STDY7387889	III		Human	A	3330548		0.79	Present
51	CP-11	III		Rabbit	A	3257846		0.6	Present
52	CP-36	III		Bird	A	3252225		0.63	Present
53	SC4-C17	III		Environment	A	3514948		0.6	Present
54	AF30-3	III		Human	A	3402500		0.59	Absent
55	JS2202	III		Bird	G	3308485		0.65	Present
56	CP-41	III		Other animal species	A	3365880		0.43	Absent
57	13-0816-B	III		Llama	A	3271477		0.32	Absent
58	CP15	III	Yes	Bird	A	3378662	3354441	0.26	Absent
59	JGS1987	III		Cattle	E	4127102		0.86	Present
60	0522A_28_397	III		Human	A	3417203		0.44	Present
61	CP-29	III		Other animal species	A	3418591		0.5	Present
62	FORC_003	III	Yes	Environment	A	3395109	3338532	0.62	Present
63	WER-NE36	III		Bird	G	3411304		0.49	Present
64	EHE-NE7	III		Bird	G	3430497		0.5	Present
65	SOM-NE35	III		Bird	G	3567592		0.66	Present
66	SOM-NE34	III		Bird	A	3418437		0.6	Absent
67	NCTC10719	III		Pig	C	3657605		1.56	Present
68	CP-13	III		Pig	C	3384569		0.62	Present
69	NCTC8449	I		Food	A	3096490		3.62	Absent
70	CP-35	I		Camel	A	2817625		0.92	Present
71	NCTC10240	I	Yes	Bird	F	2998717	2932430	2.87	Absent
72	NCTC8081	I	Yes	Human	C	3469652	3079007	6.96	Present
73	CP-12	I		Bird	A	2722930		0.51	Absent
74	83921_3_4	I		Human	F	2777937		0.75	Absent
75	79385-2	I		Restaurant	F	2760286		0.71	Absent
76	79385-3	I		Restaurant	F	2778860		0.8	Absent
77	83921_1_2	I		Human	F	2781080		0.78	Absent
78	79385-5	I		Restaurant	F	2778899		0.76	Absent
79	79385-7	I		Restaurant	F	2782436		0.76	Absent
80	79385-6	I		Restaurant	F	2782886		0.76	Absent
81	79385-4	I		Restaurant	F	2765753		0.72	Absent
82	83921_3_3	I		Human	F	2785440		0.84	Absent
83	79385-1	I		Restaurant	F	2780084		0.72	Absent
84	NCTC8678	I	Yes	Human	A	2980208	2937420	3.68	Absent
85	NCTC10239	I	Yes	Food	F	3039970	2957462	3.2	Absent
86	NCTC8797	I	Yes	Food	F	2992622	2948187	3.62	Absent
87	NCTC10613	I		Food	F	3052219		3.57	Absent
88	NCTC8679	I	Yes	Human	F	3043365	2976781	3.7	Absent
89	1001175st1_F9	I		Human	A	2931950		1.22	Absent
90	NCTC8247	I	Yes	Human	F	3016569	2959541	3.59	Absent
91	NCTC8359	I	Yes	Food	F	3017612	2935354	3.86	Absent
92	NCTC8799	I	Yes	Food	F	3048021	2966670	3.84	Absent
93	NCTC8239	I	Yes	Food	F	2986742	2930120	3.54	Absent
94	NCTC9851	I	Yes	Food	F	2987363	2918345	3.42	Absent
95	NCTC10612	I	Yes	Human	F	3022916	3000433	3.63	Absent
96	NCTC8238	I	Yes	Food	F	3023642	2967022	3.27	Absent
97	NCTC10614	I	Yes	Human	F	3007015	2938187	3.28	Absent
98	NCTC8798	I		Food	F	3084171		3.45	Absent
99	SM101	I	Yes	Human	F	2960088	2897393	3.37	Absent
100	CP-18	III		Pig	C	3284799		0.57	Present
101	CP-42	III		Pig	C	3311252		0.57	Present
102	CP-05	III		Pig	C	3376421		0.74	Present
103	JXJA17	III	Yes	Pig	A	3324072	3324072	1.58	Absent
104	NobL1	III		Bird	C	3508314		0.66	Present
105	JGS1495	III		Pig	C	3661329		1.6	Present
106	CP-16	III		Other animal species	A	3407131		0.53	Present
107	CP-06	III		Pig	C	3534593		0.66	Present
108	13	III	Yes	Environment	A	3085740	3031430	0.48	Absent
109	4928STDY7387926	III		Human	A	3205563		1.19	Absent
110	4928STDY7387917	III		Human	A	3245497		1.57	Absent
111	13-0815-D	III		Llama	A	3205812		0.25	Absent
112	11	III		Bird	A	3197244		0.26	Absent
113	37	III		Bird	G	3481068		0.39	Present
114	67	III		Bird	G	3448290		0.42	Present
115	CP-02	III		Cattle	A	3038824		0.26	Absent
116	CP-20	III		Sheep	C	3278999		0.35	Present
117	CP-43	III		Sheep	C	3305530		0.36	Present
118	CP-04	III		Sheep	C	3412925		0.54	Present
119	CP-21	III		Sheep	B	3627245		0.55	Present
120	CP-34	III		Sheep	B	3542603		0.63	Present
121	2789STDY5608889	III		Human	A	3321076		0.29	Present
122	CP-10	III		Sheep	D	3166998		0.56	Present
123	NCTC8503	III			D	3563068		0.58	Present
124	13-0847-D	III		Llama	A	3326446		0.46	Absent
125	TAM-NE43	III		Bird	A	3275545		0.34	Absent
126	13-0815-C	III		Llama	A	3647490		0.38	Absent
127	WAL-14572	III		Human	A	3466039		0.68	Present
128	F262	III		Cattle	A	3468406		0.35	Present
129	CP-44	III		Sheep	D	3396324		0.31	Present
130	CP-32	III		Sheep	D	3396157		0.35	Present
131	BzA	III		Mummy	A	3282838		0.33	Absent
132	CP-23	III		Camel	A	3316666		0.35	Present
133	Q041.2	III		Human	D	3563782		0.49	Present
134	NCTC3182	III		Sheep	C	3646391		0.48	Present
135	SAF-1	III		Bird	A	3300478		0.25	Absent
136	JGS1721	III		Sheep	D	4045016		2.91	Present
137	CP-24	III		Pig	A	3318726		0.4	Absent
138	NCTC2837	III	Yes		A	3273517	3273517	0.4	Absent
139	CP-27	III		Sheep	A	3498824		0.36	Present
140	NAG-NE1	III		Bird	A	3334514		0.51	Present
141	CP-38	III		Pig	C	3342561		0.54	Present
142	CP-19	III		Other animal species	A	3181864		0.49	Absent
143	CP-37	III		Rabbit	A	3272214		0.49	Absent
144	CP-08	III		Other animal species	A	3176365		0.54	Present
145	SC4-C24	III		Environment	A	3437837		0.77	Present
146	SC4-C13	III		Environment	A	3604770		0.69	Present
147	CP-17	III		Pig	A	3171589		0.39	Present
148	CP-39	III		Pig	A	3353485		0.64	Present
149	MGYG-HGUT-02372	III	Yes	Human	A	3343822	3343822	0.42	Absent
150	FORC_025	III	Yes	Human	A	3343822	3343822	0.42	Absent
151	CP-45	III		Bird	A	3306126		0.66	Present
152	CP-03	III		Rabbit	A	3086345		0.31	Present
153	1207_CPER	III		Human	A	3207161		0.37	Absent
154	48	III		Bird	A	3250386		0.41	Absent
155	NCTC2544	III	Yes	Human	A	3184230	3184230	0.55	Absent
156	NCTC11144	III	Yes	Food	F	3442341	3254757	0.51	Present
157	F4969	III		Human	F	3510272		0.73	Present
158	EHE-NE18	III	Yes	Bird	G	3663932	3463721	0.53	Present
159	EUR-NE15	III		Bird	G	3588449		0.5	Present
160	SYD-NE41	III		Bird	G	3738529		0.41	Present
161	An185	III		Bird	A	3254381		0.86	Absent
162	An68	III		Bird	A	3263985		0.91	Absent
163	96-7415	III		Bird	A	3383570		0.5	Absent
164	CP-22	III		Cattle	D	3633863		0.67	Present
165	ATCC-3626	III		Sheep	B	3896305		0.57	Present
166	CP-40	III		Sheep	C	3767282		0.53	Present
167	ATCC13124	III	Yes		A	3256683	3256683	0.28	Absent
168	FC2	III		Bird	G	3486930		0.58	Present
169	BER-NE33	III		Bird	A	3428087		0.24	Present
170	TAM-NE42	III		Bird	A	3363281		0.54	Present
171	98.78718-2	III		Bird	G	3608029		0.52	Present
172	2016TE7641_69	III		Bird	G	3383423		0.39	Present
173	68	III		Cattle	A	3506145		0.49	Present
174	CP-28	III		Other animal species	A	3187150		0.39	Absent
175	2C45	III		Bird	A	3438376		0.76	Absent
176	CP-07	III			A	3237697		0.42	Absent
177	NCTC13170	III	Yes		A	3291135	3291135	0.48	Absent
178	BSD2780061688st3_G3	III		Human	A	3324331		0.4	Absent
179	NCTC8246	III	Yes		A	3355236	3300925	0.51	Absent
180	T3381	III		Bird	A	3417560		0.3	Present
181	W1319	III		Bird	A	3308237		0.51	Present
182	K473	III		Bird	A	3411764		0.26	Present
183	CP-01	III		Pig	A	2688034		0.35	Present
184	JFP771	III		Dog	F	3495308		0.83	Present
185	JP55	III	Yes	Horse	F	3571229	3347300	1.04	Present
186	JFP981	III		Horse	F	3580367		0.78	Present
187	JFP978	III		Horse	F	3585277		0.74	Present
188	JFP834	III		Horse	F	3549140		0.77	Present
189	JFP833	III		Horse	A	3521770		0.71	Present
190	LLY_N11	III	Yes	Bird	A	3446916	3346739	0.43	Present
191	CP-31	III		Pig	A	3360461		0.54	Present
192	CP-25	III		Rabbit	A	3011842		0.46	Absent
193	JS5388	III		Bird	G	3475673		0.43	Present
194	NAG-NE31	III		Bird	A	3469324		0.45	Present
195	UDE-95-1372	III		Bird	G	3644497		0.4	Present
196	GNP-1	III		Bird	G	3725979		0.43	Present
197	TAM-NE46	III		Bird	G	3677993		0.39	Present
198	TAM-NE38	III		Bird	G	3646969		0.42	Present
199	TAM-NE40	III		Bird	G	3645901		0.3	Present
200	CP4	III		Bird	G	3642209		0.39	Absent
201	TAMU	III		Bird	A	3524221		0.42	Present
202	Del1	III	Yes	Bird	G	3810896	3559163	0.71	Present
203	LLY_Tpel17	III		Bird	A	3486617		0.43	Present
204	Warren	III		Bird	G	3776328		0.55	Present
205	Pennington	III		Bird	G	3749339		0.52	Present
206	ITX1105-12MP	III		Bird	G	3651954		0.47	Present
	*Genome size reported for the chromosome and extrachromosomal elements. For the closed genomes, the size of the chromosome is additionally mentioned in column G.

## Sheet: Table S5
Table S5: Strains additionally involved in the MLST typing of Clostridium perfringens
No.	Strain	Genotype	Enterotoxin location	Strain significance	Year of isolation	Region / country	Study*
1	JCM1290	A	cpe negative	ATCC13124 derivative			Deguchi et al. 2009
2	ATCC3624	A	cpe negative	Gas gangrene			Deguchi et al. 2009
3	JCM3816	A	cpe negative	ATCC3624 derivative			Deguchi et al. 2009
4	JCM3819	A	cpe negative	ATCC3629 derivative			Deguchi et al. 2009
5	KZ210	A	cpe negative	BP6K derived	1940s	USA	Deguchi et al. 2009
6	OSAKA1	F	Chromosome	Food poisoning	1997	Japan	Deguchi et al. 2009
7	OSAKA2	F	Chromosome	Food poisoning	1998	Japan	Deguchi et al. 2009
8	OSAKA3	F	Chromosome	Food poisoning	1999	Japan	Deguchi et al. 2009
9	OSAKA4	F	Chromosome	Food poisoning	2000	Japan	Deguchi et al. 2009
10	W4232	F	Chromosome	Food poisoning	1995	Japan	Deguchi et al. 2009
11	W5837	F	Chromosome	Food poisoning	2000	Japan	Deguchi et al. 2009
12	W6205	F	Chromosome	Food poisoning	2000	Japan	Deguchi et al. 2009
13	F5603	F	Plasmid	sporadic diarrhea	1990s	Europe	Deguchi et al. 2009
14	F4013	F	Plasmid	sporadic diarrhea	1990s	Europe	Deguchi et al. 2009
15	No.2	F	Plasmid	Food poisoning	1980s	Japan	Deguchi et al. 2009
16	No.24	F	Plasmid	Food poisoning	1980s	Japan	Deguchi et al. 2009
17	No.110	F	Plasmid	Food poisoning	1980s	Japan	Deguchi et al. 2009
18	T1	F	Plasmid	Food poisoning	2001	Japan	Deguchi et al. 2009
19	T16	F	Plasmid	Food poisoning	2001	Japan	Deguchi et al. 2009
20	T102	F	Plasmid	Food poisoning	2001	Japan	Deguchi et al. 2009
21	BL-D1	A	cpe negative	Sepsis	2001	Japan	Deguchi et al. 2009
22	DR-T1	A	cpe negative	Diarrhea	2001	Japan	Deguchi et al. 2009
23	BI-D2	A	cpe negative	Cholecystitis	2001	Japan	Deguchi et al. 2009
24	MR1-1	A	cpe negative	Healthy	2000	Japan	Deguchi et al. 2009
25	MR1-2	A	cpe negative	Healthy	2000	Japan	Deguchi et al. 2009
26	MR2-2	A	cpe negative	Healthy	2000	Japan	Deguchi et al. 2009
27	MR2-3	A	cpe negative	Healthy	2000	Japan	Deguchi et al. 2009
28	MR2-4	F	Plasmid	Healthy	2000	Japan	Deguchi et al. 2009
29	MR2-5	A	cpe negative	Healthy	2000	Japan	Deguchi et al. 2009
30	MR2-9	A	cpe negative	Healthy	2000	Japan	Deguchi et al. 2009
31	MR2-12	A	cpe negative	Healthy	2000	Japan	Deguchi et al. 2009
32	MR2-14	A	cpe negative	Healthy	2000	Japan	Deguchi et al. 2009
33	MR2-19	A	cpe negative	Healthy	2000	Japan	Deguchi et al. 2009
34	MR2-20	A	cpe negative	Healthy	2000	Japan	Deguchi et al. 2009
35	NCTC8533	B	cpe negative	Animal disease (lamb)	1950s	Europe	Deguchi et al. 2009
36	NCTC8346	D	cpe negative	Animal disease (sheep)	1950s	Europe	Deguchi et al. 2009
37	NCTC8084	E	cpe negative	Animal disease (calf)	1940s	Europe	Deguchi et al. 2009
38	M-01	A	cpe negative	Food isolate	2006	Japan	Deguchi et al. 2009
39	M-02	A	cpe negative	Food isolate	2006	Japan	Deguchi et al. 2009
40	M-03	A	cpe negative	Food isolate	2006	Japan	Deguchi et al. 2009
41	M-04	A	cpe negative	Food isolate	2006	Japan	Deguchi et al. 2009
42	M-06	A	cpe negative	Food isolate	2006	Japan	Deguchi et al. 2009
43	M-07	A	cpe negative	Food isolate	2006	Japan	Deguchi et al. 2009
44	M-08	A	cpe negative	Food isolate	2006	Japan	Deguchi et al. 2009
45	TM111C1	F	Plasmid	Food isolate	2006	Japan	Deguchi et al. 2009
46	TM111C6	A	cpe negative	Food isolate	2006	Japan	Deguchi et al. 2009
47	TM138	F	Plasmid	Food isolate	2006	Japan	Deguchi et al. 2009
48	TM178	F	Plasmid	Food isolate	2006	Japan	Deguchi et al. 2009
49	VWA001	F	Chromosome	Foodborne isolate (meat)	2001		Xiao et al. 2012
50	VWA006	A	-	Foodborne isolate (meat)	2001		Xiao et al. 2012
51	VWA009	F	Chromosome	Foodborne isolate (meat)	2001		Xiao et al. 2012
52	VWA012	F	Plasmid	Foodborne isolate (Salmon)	2001		Xiao et al. 2012
53	VWA019	F	Chromosome	Foodborne isolate (Soup)	2002		Xiao et al. 2012
54	VWA031	F	Chromosome	Foodborne isolate (meat)	2002		Xiao et al. 2012
55	VWA039	A	-	Foodborne isolate (ice cream)	2002		Xiao et al. 2012
56	VWA080	A	-	Foodborne isolate (meat)	2002		Xiao et al. 2012
57	VWA085	F	Chromosome	Foodborne isolate (Soup)	2003		Xiao et al. 2012
58	VWA114	A	-	Foodborne isolate (powder)	2003		Xiao et al. 2012
59	VWA121	A	-	Foodborne isolate (powder)	2003		Xiao et al. 2012
60	VWA128	A	-	Foodborne isolate (meat)	2003		Xiao et al. 2012
61	VWA264	A	-	Foodborne isolate (bird)	2005		Xiao et al. 2012
62	VWA300	F	Chromosome	Foodborne isolate (meat)	2007		Xiao et al. 2012
63	VWA326	F	Chromosome	Foodborne isolate (soup)	2008		Xiao et al. 2012
64	VWA331	A	-	Foodborne isolate (powder)	2008		Xiao et al. 2012
65	CN2076	C	Plasmid	Enteritis necroticans (Darmbrand)	1940s	Germany	Ma et al. 2012
66	CN3748	C	Plasmid	Enteritis necroticans (Darmbrand)	1940s	Germany	Ma et al. 2012
67	CN3752	A	cpe negative	Enteritis necroticans (Darmbrand)	1940s	Germany	Ma et al. 2012
68	CN3753	C	Plasmid	Enteritis necroticans (Darmbrand)	1940s	Germany	Ma et al. 2012
69	CN3758	C	Plasmid	Enteritis necroticans (Darmbrand)	1940s	Germany	Ma et al. 2012
70	CN3763	C	Plasmid	Enteritis necroticans (Darmbrand)	1940s	Germany	Ma et al. 2012
71	CN3765	A	cpe negative	Enteritis necroticans (Darmbrand)	1940s	Germany	Ma et al. 2012
	*MLST data were downloaded using the accession numbers AB477535 to AB477966 for Deguchi et al. 2009, accession numbers JX307715 to JX307850 for Xiao et al. 2012, and accession numbers JX267142 to JX267169, JX276507 to JX276534, and JX308274 to JX308280 for Ma et al. 2012
	References
	Xiao, Y., Wagendorp, A., Moezelaar, R., Abee, T. & Wells-Bennik, M. H. A wide variety of Clostridium perfringens type A food-borne isolates that carry a chromosomal cpe gene belong to one multilocus sequence typing cluster. Applied Environmental Microbiology 78, 7060-7068, doi:10.1128/aem.01486-12 (2012).
	Deguchi, A. et al. Genetic characterization of type A enterotoxigenic Clostridium perfringens strains. PLoS One 4, e5598, doi:10.1371/journal.pone.0005598 (2009).
	Ma, M., Li, J. & McClane, B. A. Genotypic and Phenotypic Characterization of Clostridium perfringens Isolates from Darmbrand Cases in Post-World War II Germany. Infection and Immunity 80, 4354-4363, doi:10.1128/iai.00818-12 (2012).

## Sheet: Table S6
Table S6: Accessory genes present in more than 90% of the netF-positive Clostridium perfringens strains but absent in more than 90% of the other strains
				netF-positive genomes of phylogroups II and III																																Other Clostridium perfringens strains
				III						II																																I
Roary gene group	NCBI annotation	Length (aa)	Evalue	JFP771	JP55	JFP981	JFP978	JFP834	JFP833	JFP982	JFP718	JFP914	JFP916	JFP828	JFP801	JFP941	JFP922	JFP921	JFP923	JFP992	JFP980	JFP983	JFP986	JFP836	JFP795	JFP728	JFP727	JFP774	JFP961	JFP804	JFP810	JFP796	JFP829	JFP826	JP838	CP-09	a508.17	NM49_B9-7	Q135.2	a515.17	Q061.2	NCTC8449	CP-35	NCTC10240	NCTC8081	CP-12	83921_3_4	79385-2	79385-3
group_3466	BAB80716.1|hypothetical protein [Clostridium perfringens str. 13]	111	2.63924e-63	1	1	1	1	1	1	1	1	1	1	1	1	1	1	1	1	1	1	1	1	1	1	1	1	1	1	1	1	1	1	1	1	0	0	0	1	1	1	0	0	0	0	0	0	0	0
group_1465	WP_110027824.1|hypothetical protein [Clostridium perfringens]	102	9.00249e-63	1	1	1	1	1	1	1	1	1	1	1	1	1	1	1	1	1	1	1	1	1	1	1	1	1	1	1	1	1	1	1	1	1	0	0	0	0	0	0	1	0	0	0	0	0	0
group_2726	SQB61368.1|cytochrome c biogenesis protein CcmA [Clostridium perfringens]	497	0.0	1	1	1	1	1	0	1	1	1	1	1	1	1	1	1	1	1	1	1	1	1	1	1	1	1	1	1	1	1	1	1	1	0	0	0	0	0	0	0	0	0	0	0	0	0	0
group_8330	WP_003460688.1|HNH endonuclease [Clostridium perfringens]	273	0.0	1	1	1	1	1	0	1	1	1	1	1	1	1	1	1	1	1	1	1	1	1	1	1	1	1	1	1	1	1	1	1	1	0	0	0	0	0	0	0	0	0	0	0	0	0	0
group_4096	WP_061416052.1|Mor transcription activator family protein [Clostridium perfringens]	94	3.9252e-55	1	1	1	1	1	1	1	1	1	1	1	1	1	1	1	1	1	1	1	1	1	1	1	1	1	1	1	1	1	1	1	1	0	0	0	0	0	0	0	0	0	0	0	0	0	0
group_3502	WP_003466824.1|MULTISPECIES: NINE protein [Clostridium]	152	2.15353e-97	1	1	1	1	1	1	1	1	1	1	1	1	1	1	1	1	1	1	1	1	1	1	1	1	1	1	1	1	1	1	1	1	0	0	0	0	0	0	0	0	0	0	0	0	0	0
group_1672	WP_139315384.1|IS200/IS605 family element transposase accessory protein TnpB, partial [Clostridium perfringens]	192	4.32451e-131	1	1	1	1	1	1	1	1	1	1	1	1	1	1	1	1	1	1	1	1	1	1	1	1	1	1	1	1	1	1	1	1	0	0	0	1	1	1	0	0	0	0	0	0	0	0
group_3554	WP_061415251.1|DUF2812 domain-containing protein [Clostridium perfringens]	459	0.0	1	1	1	1	1	1	1	1	1	1	1	1	1	1	1	1	1	1	1	1	1	1	1	1	1	1	1	1	0	0	1	1	1	1	1	1	1	1	0	0	0	0	0	0	0	0
group_13213	ADG84518.1|conserved hypothetical protein [Clostridium perfringens]	71	6.7103e-39	1	1	1	1	1	0	1	1	1	1	1	1	1	1	1	1	1	1	1	1	1	1	1	1	1	1	1	1	1	1	1	1	0	0	0	0	1	0	0	0	1	1	0	0	0	0
group_5049	WP_142975666.1|hypothetical protein [Clostridium perfringens]	826	0.0	0	1	1	1	1	1	1	0	1	1	1	1	1	1	1	1	1	1	1	1	1	1	1	1	1	1	1	1	1	1	1	1	0	0	0	0	0	0	0	0	0	0	0	0	0	0
group_3160	WP_124041624.1|hypothetical protein [Clostridium perfringens]	243	6.76982e-168	1	1	1	1	1	1	1	1	1	1	1	1	1	1	1	1	1	1	1	1	1	1	1	1	1	1	1	1	1	1	1	1	1	1	1	1	0	0	0	0	0	0	0	0	0	0
group_4375	WP_124041623.1|LPXTG cell wall anchor domain-containing protein [Clostridium perfringens]	243	1.47528e-167	1	1	1	1	1	1	1	1	1	1	1	1	1	1	1	1	1	1	1	1	1	1	1	1	1	1	1	1	1	1	1	1	1	1	1	1	0	0	0	0	0	0	0	0	0	0
group_4376	WP_124041621.1|VWA domain-containing protein [Clostridium perfringens]	622	0.0	1	1	1	1	1	1	1	1	1	1	1	1	1	1	1	1	1	1	1	1	1	1	1	1	1	1	1	1	1	1	1	1	1	1	1	1	0	0	0	0	0	0	0	0	0	0
group_5573	WP_124041622.1|hypothetical protein [Clostridium perfringens]	208	1.73063e-136	1	1	1	1	1	1	1	1	1	1	1	1	1	1	1	1	1	1	1	1	1	1	1	1	1	1	1	1	1	1	1	1	1	1	1	1	0	0	0	0	0	0	0	0	0	0
group_9117	WP_061416231.1|hypothetical protein [Clostridium perfringens]	151	4.01367e-99	1	1	1	1	1	0	1	1	1	1	1	1	1	1	1	1	1	1	1	1	1	1	1	1	1	1	1	1	1	1	1	1	0	0	0	0	0	0	0	0	0	0	0	0	0	0
group_9118	WP_061416233.1|trypsin-like peptidase domain-containing protein [Clostridium perfringens]	216	1.27313e-150	1	1	1	1	1	0	1	1	1	1	1	1	1	1	1	1	1	1	1	1	1	1	1	1	1	1	1	1	1	1	1	1	0	0	0	0	0	0	0	0	0	0	0	0	0	0
group_2425	WP_164792262.1|tyrosine-type recombinase/integrase [Clostridium perfringens]	418	0.0	1	1	1	1	1	0	1	1	1	1	1	1	1	1	1	1	1	1	1	1	1	1	1	1	1	1	1	1	0	1	1	1	0	0	0	1	0	0	0	0	0	0	0	0	0	0
group_11750	WP_162485791.1|hypothetical protein [Clostridium perfringens]	58	1.86444e-26	1	1	1	1	1	1	1	1	1	1	1	1	1	1	1	1	1	1	1	1	1	1	1	1	1	1	1	1	1	1	1	1	0	0	0	0	0	0	0	0	0	0	0	0	0	0
group_2141	WP_075809811.1|hypothetical protein [Clostridium perfringens]	110	2.51369e-66	0	1	1	1	1	1	1	1	1	1	1	1	1	1	1	1	1	1	1	1	1	1	1	1	1	1	1	1	0	1	1	1	0	0	0	0	0	0	0	0	0	0	0	0	0	0
group_3678	WP_164792261.1|peptidase [Clostridium perfringens]	167	3.07906e-107	1	1	1	1	1	0	0	1	1	1	1	1	1	1	1	1	1	1	1	1	1	1	1	1	1	1	1	1	0	1	1	1	0	0	0	1	0	0	0	0	0	0	0	0	0	0
group_3679	WP_164792270.1|replication initiation factor domain-containing protein [Clostridium perfringens]	343	0.0	1	1	1	1	1	0	0	1	1	1	1	1	1	1	1	1	1	1	1	1	1	1	1	1	1	1	1	1	0	1	1	1	0	0	0	1	0	0	0	0	0	0	0	0	0	0
group_5994	WP_061416206.1|hypothetical protein [Clostridium perfringens]	136	1.86043e-90	1	1	1	1	1	1	1	1	1	1	1	1	1	1	1	1	1	1	1	1	1	1	1	1	1	1	1	1	1	1	1	1	0	0	0	0	0	0	0	0	0	0	0	0	0	0
group_5995	WP_061429524.1|hypothetical protein [Clostridium perfringens]	139	1.58139e-87	1	1	1	1	1	1	1	1	1	1	1	1	1	1	1	1	1	1	1	1	1	1	1	1	1	1	1	1	1	1	1	1	0	0	0	0	0	0	0	0	0	0	0	0	0	0
group_11368	WP_061416189.1|hypothetical protein [Clostridium perfringens]	95	4.10286e-56	0	1	1	1	1	1	1	1	1	1	1	1	1	1	1	1	1	1	1	1	1	1	1	1	1	1	1	1	1	1	1	1	0	0	0	0	0	0	0	0	0	0	0	0	0	0
group_11369	WP_061416171.1|leucine-rich repeat domain-containing protein [Clostridium perfringens]	391	0.0	0	1	1	1	1	1	1	1	1	1	1	1	1	1	1	1	1	1	1	1	1	1	1	1	1	1	1	1	1	1	1	1	0	0	0	0	0	0	0	0	0	0	0	0	0	0
group_2765	WP_164792269.1|DNA translocase FtsK [Clostridium perfringens]	458	0.0	1	1	1	1	1	0	0	1	1	1	1	1	1	1	1	1	1	1	1	1	1	1	1	1	1	1	1	1	0	1	1	1	0	0	0	1	0	0	0	0	0	0	0	0	0	0
sipT_2	WP_061429515.1|signal peptidase I [Clostridium perfringens]	175	1.95643e-117	0	1	1	1	1	1	1	1	1	1	1	1	1	1	1	1	1	1	1	1	1	1	1	1	1	1	1	1	1	1	1	1	0	0	0	0	0	0	0	0	0	0	0	0	0	0
hly	WP_061416196.1|beta-channel forming toxin NetE [Clostridium perfringens]	322	0.0	1	1	1	1	1	1	1	1	1	1	1	1	1	1	1	1	1	1	1	1	1	1	1	1	0	1	1	1	1	1	1	1	0	0	0	0	0	0	0	0	0	0	0	0	0	0
group_5996	WP_061416192.1|hypothetical protein [Clostridium perfringens]	142	1.46872e-93	0	1	1	1	1	1	1	1	1	1	1	1	1	1	1	1	1	1	1	1	1	1	1	1	1	1	1	1	1	1	1	1	0	0	0	0	0	0	0	0	0	0	0	0	0	0
group_11364	WP_061429526.1|hypothetical protein [Clostridium perfringens]	403	0.0	0	1	1	1	1	1	1	1	1	1	1	1	1	1	1	1	1	1	1	1	1	1	1	1	0	1	1	1	1	1	1	1	0	0	0	0	0	0	0	0	0	0	0	0	0	0
group_3744	WP_061416211.1|DNA/RNA non-specific endonuclease [Clostridium perfringens]	247	8.4554e-176	1	1	1	1	1	1	1	1	1	1	1	1	1	1	1	1	1	1	1	1	1	1	0	1	0	1	1	1	1	1	1	1	0	0	0	0	0	0	0	0	0	0	0	0	0	0
group_11363	WP_061416208.1|hypothetical protein [Clostridium perfringens]	149	3.72622e-99	1	1	1	1	1	1	1	1	1	1	1	1	1	1	1	1	1	1	1	1	1	1	0	1	0	1	0	1	1	1	1	1	0	0	0	0	0	0	0	0	0	0	0	0	0	0
group_3743	WP_061416173.1|necrotizing enteritis toxin NetF [Clostridium perfringens]	305	0.0	0	1	1	1	1	1	1	1	1	1	1	1	1	1	1	1	1	1	1	1	1	1	0	1	0	1	1	1	1	1	1	1	0	0	0	0	0	0	0	0	0	0	0	0	0	0
*Light grey coloration denotes the gene absence while dark grey coloration denotes the presence of the gene in each strain.
[truncated: 160 more columns]

## Sheet: Table S7
Table S7: Genes specifically present or absent in the phylogroup I of Clostridium perfringens
A) Genes present in more than 90% of the strains in phylogroup I but absent in more than 90% of the other strains
					Phylogroup I																															Other strains
																																				V						IV		II
Roary gene group	NCBI annotation	Length (aa)	Evalue	COG category	NCTC8449	CP-35	NCTC10240	NCTC8081	CP-12	83921_3_4	79385-2	79385-3	83921_1_2	79385-5	79385-7	79385-6	79385-4	83921_3_3	79385-1	NCTC8678	NCTC10239	NCTC8797	NCTC10613	NCTC8679	1001175st1_F9	NCTC8247	NCTC8359	NCTC8799	NCTC8239	NCTC9851	NCTC10612	NCTC8238	NCTC10614	NCTC8798	SM101	CBA7123	tumat	CP-33	PBD1	PC5	PBS5	Type-D	MJR7757A	CP-09	a508.17	NM49_B9-7	Q135.2	a515.17	Q061.2
ugpA	SQB23591.1|ABC transporter permease [Clostridium perfringens]	315	0.0	G	1	1	1	1	1	1	1	1	1	1	1	1	1	1	1	1	1	1	1	1	1	1	1	1	1	1	1	1	1	1	1	0	0	0	0	0	0	0	0	0	1	1	1	1	1
group_4766	WP_138290008.1|extracellular solute-binding protein [Clostridium perfringens]	427	0.0	G	1	1	1	1	1	1	1	1	1	1	1	1	1	1	1	1	1	1	1	1	1	1	1	1	1	1	1	1	1	1	1	0	0	0	0	0	0	0	0	0	1	1	1	1	1
group_6467	WP_003450249.1|carbohydrate ABC transporter permease [Clostridium perfringens]	275	0.0	G	1	1	1	1	1	1	1	1	1	1	1	1	1	1	1	1	1	1	1	1	1	1	1	1	1	1	1	1	1	1	1	0	0	0	0	0	0	0	0	0	1	1	1	1	1
group_2818	WP_011590948.1|hypothetical protein [Clostridium perfringens]	64	2.14974e-29		1	0	0	1	0	1	1	1	1	1	1	1	1	1	1	1	1	1	1	1	1	1	1	1	1	1	1	1	1	1	1	0	0	0	0	0	0	0	0	0	0	0	0	0	0
group_1842	WP_011591721.1|hypothetical protein [Clostridium perfringens]	171	1.87535e-112		1	1	1	1	1	1	1	1	1	1	1	1	1	1	1	1	1	1	1	1	1	1	1	1	1	1	1	1	1	1	1	1	1	1	0	0	0	0	0	0	0	0	0	0	0
ltaS2	WP_115650983.1|LTA synthase family protein [Clostridium perfringens]	608	0.0	M	1	0	1	0	1	1	1	1	1	1	1	1	1	1	1	1	1	1	1	1	1	1	1	1	1	1	1	1	1	1	1	1	0	0	1	1	1	1	0	0	0	0	1	0	0
group_2334	WP_115650982.1|glycosyltransferase family 39 protein [Clostridium perfringens]	422	0.0	M	1	0	1	0	1	1	1	1	1	1	1	1	1	1	1	1	1	1	1	1	1	1	1	1	1	1	1	1	1	1	1	1	0	0	1	1	1	1	0	0	0	0	1	0	0
arnE_1	WP_011591664.1|EamA family transporter [Clostridium perfringens]	118	1.20894e-68	S	1	0	1	0	1	1	1	1	1	1	1	1	1	1	1	1	1	1	1	1	1	1	1	1	1	1	1	1	1	1	1	1	0	0	1	1	1	1	0	0	0	0	1	0	0
group_267	ABG87080.1|ISCpe5, transposase [Clostridium perfringens SM101]	154	4.84011e-102	L	1	0	1	1	1	1	1	1	1	1	1	1	1	1	1	1	1	1	1	1	1	1	1	1	1	1	1	1	1	1	1	0	0	0	0	0	0	0	0	0	0	0	0	0	0
group_3938	WP_011591662.1|glycosyltransferase family 2 protein [Clostridium perfringens]	234	1.34323e-161	S	1	0	1	0	1	1	1	1	1	1	1	1	1	1	1	1	1	1	1	1	1	1	1	1	1	1	1	1	1	1	1	1	0	0	0	1	1	1	0	0	0	0	1	0	0
group_4768	WP_096515256.1|DUF2304 domain-containing protein [Clostridium perfringens]	116	5.90307e-68	S	1	0	1	0	1	1	1	1	1	1	1	1	1	1	1	1	1	1	1	1	1	1	1	1	1	1	1	1	1	1	1	1	0	0	0	1	1	1	0	0	0	0	1	0	0
group_3941	SQB23773.1|Uncharacterised protein [Clostridium perfringens]	30	2.77052e-05		1	1	1	0	1	1	1	1	1	1	1	1	1	1	1	1	1	1	1	1	1	1	1	1	1	1	1	1	1	1	1	0	0	0	0	0	0	0	0	0	0	0	0	0	0
group_4786	AOY55074.1|Type IV pilin PilA [Clostridium perfringens]	140	5.56454e-88	NU	0	1	1	1	1	1	1	1	1	1	1	1	1	1	1	1	1	1	1	1	1	1	1	1	1	1	1	1	1	1	1	0	0	0	0	0	0	0	0	0	0	0	0	0	0
group_3947	WP_111945300.1|hypothetical protein [Clostridium perfringens]	128	2.58425e-79		0	1	1	1	1	1	1	1	1	1	1	1	1	1	1	1	1	1	1	1	1	1	1	1	1	1	1	1	1	1	1	0	0	0	0	0	0	1	1	0	0	0	0	0	0
group_3933	WP_011592505.1|rhodanese-like domain-containing protein [Clostridium perfringens]	150	5.31118e-97	P	1	1	1	1	1	1	1	1	1	1	1	1	1	1	1	1	1	1	1	1	1	1	1	1	1	1	1	1	1	1	1	0	0	0	0	0	0	0	0	0	0	0	0	0	0
group_4757	WP_011592848.1|ABC transporter permease [Clostridium perfringens]	364	0.0		1	1	1	1	1	1	1	1	1	1	1	1	1	1	1	1	1	1	1	1	1	1	1	1	1	1	1	1	1	1	1	0	0	0	0	0	0	0	0	0	0	0	0	0	0
group_6453	WP_045009248.1|hypothetical protein [Clostridium perfringens]	85	3.78041e-48		1	1	1	1	1	1	1	1	1	1	1	1	1	1	1	1	1	1	1	1	1	1	1	1	1	1	1	1	1	1	1	0	0	0	0	0	0	0	0	0	0	0	0	0	0
yknY	WP_011592846.1|ABC transporter ATP-binding protein [Clostridium perfringens]	227	9.29877e-157	V	1	1	1	1	1	1	1	1	1	1	1	1	1	1	1	1	1	1	1	1	1	1	1	1	1	1	1	1	1	1	1	0	0	0	0	0	0	0	0	0	0	0	0	0	0
group_6455	WP_115599163.1|ABC transporter permease [Clostridium perfringens]	413	0.0	V	1	1	1	1	1	1	1	1	1	1	1	1	1	1	1	1	1	1	1	1	1	1	1	1	1	1	1	1	1	1	1	0	0	0	0	0	0	0	0	0	0	0	0	0	0
group_2974	WP_138290161.1|SH3 domain-containing protein [Clostridium perfringens]	785	0.0	E	1	0	0	1	1	1	1	1	1	1	1	1	1	1	1	1	1	1	1	1	1	1	1	1	1	1	1	1	1	1	1	0	0	0	0	0	0	0	0	0	0	0	0	0	0
lacZ_3	WP_011592730.1|NPCBM/NEW2 domain-containing protein [Clostridium perfringens]	248	3.32871e-167	G	0	1	1	1	0	1	1	1	1	1	1	1	1	1	1	1	1	1	1	1	1	1	1	1	1	1	1	1	1	1	1	0	0	0	0	0	0	0	0	0	0	0	0	0	0
group_3937	WP_138290057.1|HTH domain-containing protein [Clostridium perfringens]	59	9.11718e-27	K	1	0	1	1	0	1	1	1	1	1	1	1	1	1	1	0	1	1	1	1	1	1	1	1	1	1	1	1	1	1	1	0	0	0	0	0	0	1	1	0	0	0	0	0	0
group_6457	WP_011591410.1|hypothetical protein [Clostridium perfringens]	101	1.63683e-58		0	1	1	1	1	1	1	1	1	1	1	1	1	1	1	1	1	1	1	1	1	1	1	1	1	1	1	1	1	1	1	0	0	0	0	0	0	0	0	0	0	0	0	0	0
group_6466	WP_111936669.1|hypothetical protein [Clostridium perfringens]	136	1.93393e-83		0	1	1	1	1	1	1	1	1	1	1	1	1	1	1	1	1	1	1	1	1	1	1	1	1	1	1	1	1	1	1	0	0	0	0	0	0	0	0	0	0	0	0	0	0
group_6488	WP_011591975.1|spore coat associated protein CotJA [Clostridium perfringens]	52	9.60179e-25	S	1	1	1	1	0	1	1	1	1	1	1	1	1	1	1	1	1	1	1	1	1	1	1	1	1	1	1	1	1	1	1	0	0	0	0	0	0	0	0	0	0	0	0	0	0
group_6509	WP_111946181.1|hypothetical protein [Clostridium perfringens]	97	3.46281e-55		0	1	1	1	1	1	1	1	1	1	1	1	1	1	1	1	1	1	1	1	1	1	1	1	1	1	1	1	1	1	1	0	0	0	0	0	0	0	0	0	0	0	0	0	0
group_4754	WP_011592537.1|hypothetical protein [Clostridium perfringens]	332	0.0		0	0	1	1	1	1	1	1	1	1	1	1	1	1	1	1	1	1	1	1	1	1	1	1	1	1	1	1	1	1	1	0	0	0	0	0	0	0	0	0	0	0	0	0	0
group_4756	-	31			1	0	0	1	1	1	1	1	1	1	1	1	1	1	1	1	1	1	1	1	1	1	1	1	1	1	1	1	1	1	1	0	0	0	0	0	0	0	0	0	0	0	0	0	0
group_6445	WP_011592531.1|hypothetical protein [Clostridium perfringens]	121	2.18972e-73		0	0	1	1	1	1	1	1	1	1	1	1	1	1	1	1	1	1	1	1	1	1	1	1	1	1	1	1	1	1	1	0	0	0	0	0	0	0	0	0	0	0	0	0	0
group_6452	WP_138289341.1|sensor histidine kinase [Clostridium perfringens]	632	0.0	T	1	0	1	1	0	1	1	1	1	0	1	1	1	1	1	1	1	1	1	1	1	1	1	1	1	1	1	1	1	1	1	0	0	0	0	0	0	0	0	0	0	0	0	0	0
group_6469	WP_138290028.1|hypothetical protein [Clostridium perfringens]	115	1.78146e-70		1	1	1	0	1	1	1	1	1	1	1	1	1	1	1	1	1	1	1	1	1	1	0	1	1	1	1	1	1	1	1	0	0	0	0	0	0	0	0	0	0	0	0	0	0
group_6487	WP_045009190.1|hypothetical protein [Clostridium perfringens]	129	1.51879e-80		0	0	1	1	1	1	1	1	1	1	1	1	1	1	1	1	1	1	1	1	1	1	1	1	1	1	1	1	1	1	1	0	0	0	0	0	0	0	0	0	0	0	0	0	0
group_4760	WP_111936680.1|beta-N-acetylglucosaminidase domain-containing protein [Clostridium perfringens]	59	9.74346e-32	G	0	1	0	0	1	1	1	1	1	1	1	1	1	1	1	1	1	1	1	1	1	1	1	1	1	1	1	1	1	1	1	0	0	0	0	0	0	0	0	0	0	0	0	0	0
group_4770	WP_111945359.1|EAL domain-containing protein [Clostridium perfringens]	541	0.0	T	1	0	1	1	0	1	1	1	1	1	1	1	0	1	1	1	1	1	1	1	1	1	1	1	1	1	1	1	1	1	1	0	0	0	0	0	0	0	0	0	0	0	0	0	0
group_6498	ABG87738.1|conserved hypothetical protein [Clostridium perfringens SM101]	118	3.10169e-73	S	1	0	0	1	0	1	1	1	1	1	1	1	1	1	1	1	1	1	1	1	1	1	1	1	1	1	1	1	1	1	1	0	0	0	0	0	0	0	0	0	0	0	0	0	0
B) Genes absent in more than 90% of the strains in phylogroup I but present in more than 90% of the other strains.
					Phylogroup I																															Other strains
																																				V						IV		II
group_968	WP_003450965.1|DUF2809 domain-containing protein [Clostridium perfringens]	121	3.89391e-71	S	1	1	1	0	0	0	0	0	0	0	0	0	0	0	0	0	0	0	0	0	0	0	0	0	0	0	0	0	0	0	0	1	1	1	1	1	1	1	1	1	1	1	1	1	1
group_1600	EDT28276.1|hypothetical protein AC5_1130 [Clostridium perfringens CPE str. F4969]	244	1.73263e-170		1	1	1	0	0	0	0	0	0	0	0	0	0	0	0	0	0	0	0	0	0	0	0	0	0	0	0	0	0	0	0	1	1	1	1	1	1	1	1	1	1	1	1	1	1
group_178	WP_060670860.1|glycoside hydrolase N-terminal domain-containing protein [Clostridium perfringens]	1479	0.0	G	1	0	1	1	0	0	0	0	0	0	0	0	0	0	0	0	0	0	0	0	0	0	0	0	0	0	0	0	0	0	0	0	0	0	1	1	1	1	1	1	1	1	1	1	1
zupT	CUO23350.1|zinc transporter ZupT [Clostridium perfringens]	285	0.0	P	1	1	1	0	0	0	0	0	0	0	0	0	0	0	0	0	0	0	0	0	0	0	0	0	0	0	0	0	0	0	0	1	1	1	1	1	1	1	1	1	1	1	1	1	1
group_1479	WP_003453002.1|PTS sugar transporter subunit IIC [Clostridium perfringens]	352	0.0	S	0	1	0	0	0	0	0	0	0	0	0	0	0	0	0	0	0	0	0	1	0	0	0	0	0	0	0	0	0	0	0	1	1	1	1	1	1	1	1	1	1	1	1	1	1
manX_2	WP_003466347.1|PTS sugar transporter subunit IIA [Clostridium perfringens]	134	6.30857e-86	G	1	1	0	0	0	0	0	0	0	0	0	0	0	0	0	0	0	0	0	0	0	0	0	0	0	0	0	0	0	0	0	1	1	1	1	1	1	1	1	1	1	1	1	1	1
group_1737	WP_003450987.1|preprotein translocase subunit YajC [Clostridium perfringens]	87	4.5619e-49	U	1	1	0	0	0	0	0	0	0	0	0	0	0	0	0	0	0	0	0	0	0	0	0	0	0	0	0	0	0	0	0	1	1	1	1	1	1	1	1	1	1	1	1	1	1
group_2862	WP_003466354.1|PTS sugar transporter subunit IIB [Clostridium perfringens]	162	2.08914e-111	G	1	1	0	0	0	0	0	0	0	0	0	0	0	0	0	0	0	0	0	0	0	0	0	0	0	0	0	0	0	0	0	1	1	1	1	1	1	1	1	1	1	1	1	1	1
manZ_3	WP_003451016.1|PTS system mannose/fructose/sorbose family transporter subunit IID [Clostridium perfringens]	268	0.0	G	1	1	0	0	0	0	0	0	0	0	0	0	0	0	0	0	0	0	0	0	0	0	0	0	0	0	0	0	0	0	0	1	1	1	1	1	1	1	1	1	1	1	1	1	1
garR	WP_078233279.1|NAD(P)-dependent oxidoreductase [Clostridium perfringens]	287	0.0	I	1	1	0	0	0	0	0	0	0	0	0	0	0	0	0	0	0	0	0	0	0	0	0	0	0	0	0	0	0	0	0	1	1	1	1	1	1	1	1	1	1	1	1	1	1
sorC	BAB82337.1|probable PTS system [Clostridium perfringens str. 13]	263	0.0	G	1	1	0	0	0	0	0	0	0	0	0	0	0	0	0	0	0	0	0	0	0	0	0	0	0	0	0	0	0	0	0	1	1	1	1	1	1	1	1	1	1	1	1	1	1
ahpC	WP_003453100.1|peroxiredoxin [Clostridium perfringens]	187	1.11784e-131	O	0	1	0	0	0	0	0	0	0	0	0	0	0	0	0	0	0	0	0	1	0	0	0	0	0	0	0	0	0	0	0	1	1	1	1	1	1	1	1	1	1	1	1	1	1
group_2606	WP_003450005.1|hypothetical protein [Clostridium perfringens]	76	9.04856e-39		1	0	1	0	0	0	0	0	0	0	0	0	0	0	0	0	0	0	0	0	0	0	0	0	0	0	0	0	0	0	0	1	1	1	1	1	1	1	1	1	1	1	1	1	1
group_1426	WP_164475231.1|hypothetical protein [Clostridium perfringens]	55	2.07346e-27		1	1	0	0	0	0	0	0	0	0	0	0	0	0	0	0	0	0	0	0	0	0	0	0	0	0	0	0	0	0	0	1	1	1	0	1	1	1	1	1	1	1	1	1	1
group_995	WP_164803382.1|ClbS/DfsB family four-helix bundle protein [Clostridium perfringens]	172	5.32089e-117	S	0	0	0	1	1	0	0	0	0	0	0	0	0	0	0	0	0	0	0	0	0	0	0	0	0	0	0	0	0	0	0	0	1	1	1	1	1	1	1	1	1	1	1	1	1
group_126	WP_131441997.1|MBL fold metallo-hydrolase [Clostridium perfringens]	111	7.51886e-67	S	0	0	0	1	1	0	0	0	0	0	0	0	0	0	0	0	0	0	0	0	0	0	0	0	0	0	0	0	0	0	0	0	0	1	1	1	1	1	1	1	1	1	1	1	1
group_117	WP_060670972.1|hypothetical protein [Clostridium perfringens]	418	0.0		0	0	0	0	1	0	0	0	0	0	0	0	0	0	0	0	0	0	0	0	0	0	0	1	0	0	0	0	0	0	0	0	1	0	0	0	0	1	1	1	1	1	1	1	1
group_169	WP_060670970.1|hypothetical protein [Clostridium perfringens]	273	0.0		0	0	0	0	1	0	0	0	0	0	0	0	0	0	0	0	0	0	0	0	0	0	0	1	0	0	0	0	0	0	0	0	1	0	0	0	0	1	1	1	1	1	1	1	1
yxdL	WP_011590398.1|ABC transporter ATP-binding protein [Clostridium perfringens]	255	0.0	V	0	1	1	0	0	0	0	0	0	0	0	0	0	0	0	0	0	0	0	0	0	0	0	0	0	0	0	0	0	0	0	1	1	1	1	1	1	1	1	1	1	1	1	1	1
group_657	WP_060670974.1|HAMP domain-containing histidine kinase [Clostridium perfringens]	482	0.0	T	0	0	0	0	1	0	0	0	0	0	0	0	0	0	0	0	0	0	0	0	0	0	0	1	0	0	0	0	0	0	0	0	1	0	0	0	0	1	1	1	1	1	1	1	1
group_888	WP_003463128.1|response regulator transcription factor [Clostridium perfringens]	232	7.62048e-159	KT	0	0	0	0	1	0	0	0	0	0	0	0	0	0	0	0	0	0	0	0	0	0	0	1	0	0	0	0	0	0	0	0	1	0	0	0	0	1	1	1	1	1	1	1	1
group_81	WP_057230778.1|discoidin domain-containing protein [Clostridium perfringens]	1173	0.0	G	0	0	1	1	0	0	0	0	0	0	0	0	0	0	0	0	0	0	0	0	0	0	0	0	0	0	0	0	0	0	0	0	0	0	0	0	0	1	1	1	1	1	1	1	1
ltaS1_2	WP_164816388.1|sulfatase-like hydrolase/transferase [Clostridium perfringens]	614	0.0	M	0	1	0	1	0	0	0	0	0	0	0	0	0	0	0	0	0	0	0	0	0	0	0	0	0	0	0	0	0	0	0	0	1	1	0	0	0	0	1	1	1	1	0	1	1
group_732	WP_110077890.1|diacylglyceryl transferase [Clostridium perfringens]	156	7.10509e-101		1	1	0	0	0	0	0	0	0	0	0	0	0	0	0	0	0	0	0	0	0	0	0	0	0	0	0	0	0	0	0	0	0	0	0	0	0	1	1	1	1	1	1	1	1
group_1012	WP_003467323.1|hypothetical protein [Clostridium perfringens]	163	6.0282e-103		1	0	1	0	0	0	0	0	0	0	0	0	0	0	0	0	0	0	0	0	0	0	0	0	0	0	0	0	0	0	0	1	1	1	1	1	1	0	0	1	1	1	1	1	1
group_1404	WP_003457548.1|putative sulfate exporter family transporter [Clostridium perfringens]	339	0.0	S	1	1	0	0	0	0	0	0	0	0	0	0	0	0	0	0	0	0	0	0	0	0	0	0	0	0	0	0	0	0	0	0	1	0	0	0	0	1	1	1	1	1	1	1	1
araP	WP_003451894.1|sugar ABC transporter permease [Clostridium perfringens]	301	0.0	P	1	1	0	0	0	0	0	0	0	0	0	0	0	0	0	0	0	0	0	0	0	0	0	0	0	0	0	0	0	0	0	1	0	0	0	0	0	1	1	1	1	1	1	1	1
araQ_2	WP_003451790.1|carbohydrate ABC transporter permease [Clostridium perfringens]	285	0.0	P	1	1	0	0	0	0	0	0	0	0	0	0	0	0	0	0	0	0	0	0	0	0	0	0	0	0	0	0	0	0	0	1	1	0	0	0	0	1	1	1	1	1	1	1	1
group_805	WP_025648842.1|hypothetical protein [Clostridium perfringens]	291	0.0		1	1	0	0	0	0	0	0	0	0	0	0	0	0	0	0	0	0	0	0	0	0	0	0	0	0	0	0	0	0	0	1	0	0	0	0	0	1	1	1	1	1	1	1	1
group_2946	WP_025648840.1|PIG-L family deacetylase [Clostridium perfringens]	289	0.0	S	1	1	0	0	0	0	0	0	0	0	0	0	0	0	0	0	0	0	0	0	0	0	0	0	0	0	0	0	0	0	0	1	0	0	0	0	0	1	1	1	1	1	1	1	1
group_3894	WP_003456161.1|extracellular solute-binding protein [Clostridium perfringens]	419	0.0	G	1	1	0	0	0	0	0	0	0	0	0	0	0	0	0	0	0	0	0	0	0	0	0	0	0	0	0	0	0	0	0	1	0	0	0	0	0	1	1	1	1	1	1	1	1
treP_2	WP_131439604.1|glycoside hydrolase family 65 protein [Clostridium perfringens]	780	0.0	G	1	1	0	0	0	0	0	0	0	0	0	0	0	0	0	0	0	0	0	0	0	0	0	0	0	0	0	0	0	0	0	1	0	0	0	0	0	1	1	1	1	1	1	1	1
group_1589	WP_003463107.1|ABC transporter substrate-binding protein [Clostridium perfringens]	482	0.0	G	1	0	0	0	0	0	0	0	0	0	0	0	0	0	0	0	0	0	0	0	0	0	0	0	0	0	0	0	0	0	0	1	1	1	1	1	1	1	1	1	1	1	1	1	1
group_1823	WP_003458267.1|hypothetical protein [Clostridium perfringens]	175	1.52442e-109		1	0	0	0	0	0	0	0	0	0	0	0	0	0	0	0	0	0	0	0	0	0	0	0	0	0	0	0	0	0	0	1	1	1	1	1	1	1	1	1	1	1	1	1	1
group_2907	WP_060669427.1|DsrE family protein [Clostridium perfringens]	116	8.3981e-73	S	1	0	0	0	0	0	0	0	0	0	0	0	0	0	0	0	0	0	0	0	0	0	0	0	0	0	0	0	0	0	0	1	1	1	1	1	1	1	1	1	1	1	1	1	1
xylQ	WP_060670960.1|DUF4968 domain-containing protein [Clostridium perfringens]	746	0.0	G	1	0	0	0	0	0	0	0	0	0	0	0	0	0	0	0	0	0	0	0	0	0	0	0	0	0	0	0	0	0	0	1	1	1	1	1	1	1	1	1	1	1	1	1	1
group_363	WP_131372652.1|arylsulfatase [Clostridium perfringens]	481	0.0	P	1	0	0	0	0	0	0	0	0	0	0	0	0	0	0	0	0	0	0	0	0	0	0	0	0	0	0	0	0	0	0	1	1	1	1	1	1	1	1	1	1	1	1	1	1
group_4708	WP_003458000.1|hypothetical protein [Clostridium perfringens]	101	8.63248e-60		1	0	0	0	0	0	0	0	0	0	0	0	0	0	0	0	0	0	0	0	0	0	0	0	0	0	0	0	0	0	0	1	1	1	1	1	1	1	1	1	1	1	1	1	1
group_544	WP_004457440.1|AI-2E family transporter [Clostridium perfringens]	377	0.0	S	1	0	0	0	0	0	0	0	0	0	0	0	0	0	0	0	0	0	0	0	0	0	0	0	0	0	0	0	0	0	0	1	1	1	1	1	1	1	1	1	1	1	1	1	1
dhaK	WP_081006702.1|dihydroxyacetone kinase subunit DhaK [Clostridium perfringens]	582	0.0	G	1	0	0	0	0	0	0	0	0	0	0	0	0	0	0	0	0	0	0	0	0	0	0	0	0	0	0	0	0	0	0	1	1	1	1	1	1	1	1	1	1	1	1	1	1
yhdG	WP_110070915.1|amino acid permease [Clostridium perfringens]	460	0.0	E	1	0	0	0	0	0	0	0	0	0	0	0	0	0	0	0	0	0	0	0	0	0	0	0	0	0	0	0	0	0	0	1	1	1	1	1	1	1	1	1	1	1	1	1	1
yknX	WP_003468297.1|efflux RND transporter periplasmic adaptor subunit [Clostridium perfringens]	376	0.0	M	1	0	0	0	0	0	0	0	0	0	0	0	0	0	0	0	0	0	0	0	0	0	0	0	0	0	0	0	0	0	0	1	1	1	1	1	1	1	1	1	1	1	1	1	1
asrA_2	WP_003455904.1|anaerobic sulfite reductase subunit AsrA [Clostridium perfringens]	343	0.0	S	1	0	0	0	0	0	0	0	0	0	0	0	0	0	0	0	0	0	0	0	0	0	0	0	0	0	0	0	0	0	0	1	1	1	1	1	1	1	1	1	1	1	1	1	1
serB1	WP_003454832.1|HAD-IB family hydrolase [Clostridium perfringens]	213	6.40546e-141	E	1	0	0	0	0	0	0	0	0	0	0	0	0	0	0	0	0	0	0	0	0	0	0	0	0	0	0	0	0	0	0	1	1	1	1	1	1	1	1	1	1	1	1	1	1
bioD1	WP_060670626.1|dethiobiotin synthase [Clostridium perfringens]	228	3.60117e-153	H	1	0	0	0	0	0	0	0	0	0	0	0	0	0	0	0	0	0	0	0	0	0	0	0	0	0	0	0	0	0	0	1	1	1	1	1	1	1	1	1	1	1	1	1	1
mhqR	WP_164816082.1|MarR family transcriptional regulator [Clostridium perfringens]	147	1.54306e-92	K	0	0	1	0	0	0	0	0	0	0	0	0	0	0	0	0	0	0	0	0	0	0	0	0	0	0	0	0	0	0	0	1	1	1	1	1	1	1	1	1	1	1	1	1	1
argH	WP_003468455.1|argininosuccinate lyase [Clostridium perfringens]	466	0.0	E	1	0	0	0	0	0	0	0	0	0	0	0	0	0	0	0	0	0	0	0	0	0	0	0	0	0	0	0	0	0	0	1	1	1	1	1	1	1	1	1	1	1	1	1	1
group_2288	WP_003454082.1|hypothetical protein [Clostridium perfringens]	152	3.85264e-97		1	0	0	0	0	0	0	0	0	0	0	0	0	0	0	0	0	0	0	0	0	0	0	0	0	0	0	0	0	0	0	1	1	1	1	1	1	1	1	1	1	1	1	1	1
group_2320	WP_003464293.1|hypothetical protein [Clostridium perfringens]	70	3.01436e-35		1	0	0	0	0	0	0	0	0	0	0	0	0	0	0	0	0	0	0	0	0	0	0	0	0	0	0	0	0	0	0	1	1	1	1	1	1	1	1	1	1	1	1	1	1
ctc	WP_003469843.1|50S ribosomal protein L25 [Clostridium perfringens]	202	2.65734e-138	J	1	0	0	0	0	0	0	0	0	0	0	0	0	0	0	0	0	0	0	0	0	0	0	0	0	0	0	0	0	0	0	1	1	1	1	1	1	1	1	1	1	1	1	1	1
macB_2	WP_011590885.1|ABC transporter ATP-binding protein [Clostridium perfringens]	233	7.58945e-162	V	1	0	0	0	0	0	0	0	0	0	0	0	0	0	0	0	0	0	0	0	0	0	0	0	0	0	0	0	0	0	0	1	1	1	1	1	1	1	1	1	1	1	1	1	1
cca_1	WP_060670565.1|HDIG domain-containing protein [Clostridium perfringens]	218	7.05381e-150	O	1	0	0	0	0	0	0	0	0	0	0	0	0	0	0	0	0	0	0	0	0	0	0	0	0	0	0	0	0	0	0	1	1	1	1	1	1	1	1	1	1	1	1	1	1
asrB_2	WP_011590881.1|anaerobic sulfite reductase subunit AsrB [Clostridium perfringens]	263	0.0	C	1	0	0	0	0	0	0	0	0	0	0	0	0	0	0	0	0	0	0	0	0	0	0	0	0	0	0	0	0	0	0	1	1	1	1	1	1	1	1	1	1	1	1	1	1
dhaD	WP_060669428.1|glycerol dehydrogenase [Clostridium perfringens]	376	0.0	C	1	0	0	0	0	0	0	0	0	0	0	0	0	0	0	0	0	0	0	0	0	0	0	0	0	0	0	0	0	0	0	1	1	1	1	1	1	1	1	1	1	1	1	1	1
group_548	SUY37679.1|Protein of uncharacterised function (DUF1576) [Clostridium perfringens]	437	0.0	S	1	0	0	0	0	0	0	0	0	0	0	0	0	0	0	0	0	0	0	0	0	0	0	0	0	0	0	0	0	0	0	1	1	1	1	1	1	1	1	1	1	1	1	1	1
group_653	WP_060669431.1|DUF975 family protein [Clostridium perfringens]	290	0.0	S	1	0	0	0	0	0	0	0	0	0	0	0	0	0	0	0	0	0	0	0	0	0	0	0	0	0	0	0	0	0	0	1	1	1	1	1	1	1	0	1	1	1	1	1	1
macB_1	WP_060670624.1|ABC transporter permease [Clostridium perfringens]	394	0.0	V	1	0	0	0	0	0	0	0	0	0	0	0	0	0	0	0	0	0	0	0	0	0	0	0	0	0	0	0	0	0	0	1	1	1	1	1	1	1	1	1	1	1	1	1	1
group_1190	WP_116485078.1|FAD-dependent oxidoreductase [Clostridium perfringens]	556	0.0	C	0	0	0	0	0	0	0	0	0	0	0	0	0	0	0	0	0	0	0	1	0	0	0	0	0	0	0	0	0	0	0	1	1	1	1	1	1	1	1	1	1	1	1	1	1
iolD	WP_060669423.1|3D-(3,5/4)-trihydroxycyclohexane-1,2-dione acylhydrolase (decyclizing) [Clostridium perfringens]	639	0.0	E	1	0	0	0	0	0	0	0	0	0	0	0	0	0	0	0	0	0	0	0	0	0	0	0	0	0	0	0	0	0	0	1	1	1	1	1	1	1	1	1	1	1	1	1	1
iolG_2	WP_060669424.1|Gfo/Idh/MocA family oxidoreductase [Clostridium perfringens]	349	0.0	S	1	0	0	0	0	0	0	0	0	0	0	0	0	0	0	0	0	0	0	0	0	0	0	0	0	0	0	0	0	0	0	1	1	1	1	1	1	1	1	1	1	1	1	1	1
group_1270	ALG48919.1|hypothetical protein FORC3_1542 [Clostridium perfringens]	200	6.6522e-135		1	0	0	0	0	0	0	0	0	0	0	0	0	0	0	0	0	0	0	0	0	0	0	0	0	0	0	0	0	0	0	1	1	1	1	1	1	1	1	1	1	1	1	1	1
iolC	WP_003448561.1|5-dehydro-2-deoxygluconokinase [Clostridium perfringens]	338	0.0	G	1	0	0	0	0	0	0	0	0	0	0	0	0	0	0	0	0	0	0	0	0	0	0	0	0	0	0	0	0	0	0	1	1	1	1	1	1	1	1	1	1	1	1	1	1
iolB	WP_060669422.1|5-deoxy-glucuronate isomerase [Clostridium perfringens]	255	0.0	G	1	0	0	0	0	0	0	0	0	0	0	0	0	0	0	0	0	0	0	0	0	0	0	0	0	0	0	0	0	0	0	1	1	1	1	1	1	1	1	1	1	1	1	1	1
iolG_1	KXA14305.1|putative inositol 2-dehydrogenase [Clostridium perfringens]	333	0.0	S	1	0	0	0	0	0	0	0	0	0	0	0	0	0	0	0	0	0	0	0	0	0	0	0	0	0	0	0	0	0	0	1	1	1	1	1	1	1	1	1	1	1	1	1	1
nirC_2	WP_060669425.1|formate/nitrite transporter family protein [Clostridium perfringens]	252	2.48851e-173	P	1	0	0	0	0	0	0	0	0	0	0	0	0	0	0	0	0	0	0	0	0	0	0	0	0	0	0	0	0	0	0	1	1	1	1	1	1	1	1	1	1	1	1	1	1
agaC	WP_003454617.1|PTS sugar transporter subunit IIC [Clostridium perfringens]	268	0.0	G	1	0	0	0	0	0	0	0	0	0	0	0	0	0	0	0	0	0	0	0	0	0	0	0	0	0	0	0	0	0	0	0	1	1	1	1	1	1	1	1	1	1	1	1	1
iolJ	WP_060669421.1|class II aldolase [Clostridium perfringens]	281	0.0	G	1	0	0	0	0	0	0	0	0	0	0	0	0	0	0	0	0	0	0	0	0	0	0	0	0	0	0	0	0	0	0	1	1	1	1	1	1	1	1	1	1	1	1	1	1
group_1811	WP_003456222.1|DUF4352 domain-containing protein [Clostridium perfringens]	159	3.57065e-103	S	1	0	0	0	0	0	0	0	0	0	0	0	0	0	0	0	0	0	0	0	0	0	0	0	0	0	0	0	0	0	0	1	1	1	1	1	1	1	1	1	1	1	1	1	1
asrC_2	WP_003455983.1|sulfite reductase subunit C [Clostridium perfringens]	348	0.0	C	1	0	0	0	0	0	0	0	0	0	0	0	0	0	0	0	0	0	0	0	0	0	0	0	0	0	0	0	0	0	0	1	1	1	0	1	1	1	1	1	1	1	1	1	1
group_2065	WP_003452114.1|heavy-metal-associated domain-containing protein [Clostridium perfringens]	68	4.46961e-36	P	1	0	0	0	0	0	0	0	0	0	0	0	0	0	0	0	0	0	0	0	0	0	0	0	0	0	0	0	0	0	0	1	1	1	1	1	1	1	1	1	1	1	1	1	1
iolE	KXA14306.1|putative inosose dehydratase [Clostridium perfringens]	297	0.0	G	1	0	0	0	0	0	0	0	0	0	0	0	0	0	0	0	0	0	0	0	0	0	0	0	0	0	0	0	0	0	0	1	1	1	1	1	1	1	1	1	1	1	1	1	1
yidK	WP_003466008.1|solute:sodium symporter family transporter [Clostridium perfringens]	529	0.0	S	1	0	0	0	0	0	0	0	0	0	0	0	0	0	0	0	0	0	0	0	0	0	0	0	0	0	0	0	0	0	0	1	1	1	1	1	1	1	1	1	1	1	1	1	1
ydiF	WP_060669426.1|acyl CoA:acetate/3-ketoacid CoA transferase [Clostridium perfringens]	516	0.0	I	1	0	0	0	0	0	0	0	0	0	0	0	0	0	0	0	0	0	0	0	0	0	0	0	0	0	0	0	0	0	0	1	1	1	1	1	1	1	1	1	1	1	1	1	1
argG	WP_003468433.1|argininosuccinate synthase [Clostridium perfringens]	403	0.0	E	1	0	0	0	0	0	0	0	0	0	0	0	0	0	0	0	0	0	0	0	0	0	0	0	0	0	0	0	0	0	0	1	1	1	1	1	1	1	1	1	1	1	1	1	1
gbsB	WP_003459942.1|iron-containing alcohol dehydrogenase [Clostridium perfringens]	384	0.0	C	1	0	0	0	0	0	0	0	0	0	0	0	0	0	0	0	0	0	0	0	0	0	0	0	0	0	0	0	0	0	0	1	1	1	1	1	1	1	1	1	1	1	1	1	1
crt_1	WP_003466021.1|short-chain-enoyl-CoA hydratase [Clostridium perfringens]	258	0.0	I	1	0	0	0	0	0	0	0	0	0	0	0	0	0	0	0	0	0	0	0	0	0	0	0	0	0	0	0	0	0	0	1	1	1	1	1	1	1	1	1	1	1	1	1	1
bioB_1	WP_060670628.1|biotin synthase BioB [Clostridium perfringens]	319	0.0	H	1	0	0	0	0	0	0	0	0	0	0	0	0	0	0	0	0	0	0	0	0	0	0	0	0	0	0	0	0	0	0	1	1	1	0	1	1	1	1	1	1	1	1	1	1
cspLA	WP_003452066.1|cold-shock protein [Clostridium perfringens]	69	5.85702e-38	K	1	0	0	0	0	0	0	0	0	0	0	0	0	0	0	0	0	0	0	0	0	0	0	0	0	0	0	0	0	0	0	1	1	1	1	1	1	1	1	1	1	1	1	1	1
group_621	WP_003465102.1|cation transporter [Clostridium perfringens]	268	0.0	P	1	0	0	0	0	0	0	0	0	0	0	0	0	0	0	0	0	0	0	0	0	0	0	0	0	0	0	0	0	0	0	1	1	1	0	1	1	1	1	1	1	1	1	1	1
group_902	WP_003450208.1|hypothetical protein [Clostridium perfringens]	46	3.59458e-17		1	0	0	0	0	0	0	0	0	0	0	0	0	0	0	0	0	0	0	0	0	0	0	0	0	0	0	0	0	0	0	1	1	1	1	1	1	1	1	1	1	1	1	1	1
nanA_1	WP_003468920.1|exo-alpha-sialidase [Clostridium perfringens]	694	0.0	G	0	0	0	0	0	0	0	0	0	0	0	0	0	0	0	0	0	0	0	0	1	0	0	0	0	0	0	0	0	0	0	1	1	1	1	1	1	1	1	1	1	1	1	1	1
ydjZ_2	AQW24128.1|TVP38/TMEM64 family protein [Clostridium perfringens]	167	9.2107e-104	S	1	0	0	0	0	0	0	0	0	0	0	0	0	0	0	0	0	0	0	0	0	0	0	0	0	0	0	0	0	0	0	1	1	1	1	1	1	1	1	1	1	1	1	1	1
group_1105	WP_003455712.1|iron-containing alcohol dehydrogenase [Clostridium perfringens]	376	0.0	C	1	0	0	0	0	0	0	0	0	0	0	0	0	0	0	0	0	0	0	0	0	0	0	0	0	0	0	0	0	0	0	1	1	1	1	1	1	1	1	0	1	1	1	1	1
group_1250	WP_049039830.1|ethanolamine ammonia-lyase reactivating factor EutA [Clostridium perfringens]	477	0.0	E	1	0	0	0	0	0	0	0	0	0	0	0	0	0	0	0	0	0	0	0	0	0	0	0	0	0	0	0	0	0	0	1	1	1	1	1	1	1	1	0	1	1	1	1	1
pdtaS	WP_003480632.1|sensor histidine kinase [Clostridium perfringens]	475	0.0	T	1	0	0	0	0	0	0	0	0	0	0	0	0	0	0	0	0	0	0	0	0	0	0	0	0	0	0	0	0	0	0	1	1	1	1	1	1	1	1	0	1	1	1	1	1
group_1420	WP_003454016.1|ethanolamine utilization protein EutH [Clostridium perfringens]	365	0.0	E	1	0	0	0	0	0	0	0	0	0	0	0	0	0	0	0	0	0	0	0	0	0	0	0	0	0	0	0	0	0	0	1	1	1	1	1	1	1	1	0	1	1	1	1	1
natA_2	WP_110029353.1|ABC transporter ATP-binding protein [Clostridium perfringens]	266	0.0	V	1	0	0	0	0	0	0	0	0	0	0	0	0	0	0	0	0	0	0	0	0	0	0	0	0	0	0	0	0	0	0	1	1	1	1	1	1	1	1	1	1	1	1	1	1
eutB	WP_003454054.1|ethanolamine ammonia-lyase subunit EutB [Clostridium perfringens]	455	0.0	E	1	0	0	0	0	0	0	0	0	0	0	0	0	0	0	0	0	0	0	0	0	0	0	0	0	0	0	0	0	0	0	1	1	1	1	1	1	1	1	0	1	1	1	1	1
group_1800	WP_131439369.1|ethanolamine utilization protein [Clostridium perfringens]	252	6.33087e-172		1	0	0	0	0	0	0	0	0	0	0	0	0	0	0	0	0	0	0	0	0	0	0	0	0	0	0	0	0	0	0	1	1	1	1	1	1	1	1	0	1	1	1	1	1
group_1903	WP_003454549.1|PTS sugar transporter subunit IIA [Clostridium perfringens]	139	1.50027e-86	G	1	0	0	0	0	0	0	0	0	0	0	0	0	0	0	0	0	0	0	0	0	0	0	0	0	0	0	0	0	0	0	0	1	1	1	1	1	1	1	1	1	1	1	1	1
group_1928	WP_003449721.1|hypothetical protein [Clostridium perfringens]	121	1.02409e-74		1	0	0	0	0	0	0	0	0	0	0	0	0	0	0	0	0	0	0	0	0	0	0	0	0	0	0	0	0	0	0	1	1	1	1	1	1	1	1	1	1	1	1	1	1
ydjF	WP_003448606.1|DeoR/GlpR transcriptional regulator [Clostridium perfringens]	256	0.0	K	1	0	0	0	0	0	0	0	0	0	0	0	0	0	0	0	0	0	0	0	0	0	0	0	0	0	0	0	0	0	0	1	1	1	1	1	1	1	1	1	1	1	1	1	1
pduV	WP_003467044.1|EutP/PduV family microcompartment system protein [Clostridium perfringens]	144	1.98649e-94	E	1	0	0	0	0	0	0	0	0	0	0	0	0	0	0	0	0	0	0	0	0	0	0	0	0	0	0	0	0	0	0	1	1	1	1	1	1	1	1	0	1	1	1	1	1
eutC	WP_003474289.1|ethanolamine ammonia-lyase subunit EutC [Clostridium perfringens]	295	0.0	E	1	0	0	0	0	0	0	0	0	0	0	0	0	0	0	0	0	0	0	0	0	0	0	0	0	0	0	0	0	0	0	1	1	1	1	1	1	1	1	0	1	1	1	1	1
yciB_1	WP_003452102.1|L,D-transpeptidase [Clostridium perfringens]	156	2.94053e-103	N	1	0	0	0	0	0	0	0	0	0	0	0	0	0	0	0	0	0	0	0	0	0	0	0	0	0	0	0	0	0	0	1	1	1	1	1	1	1	1	1	1	1	1	1	1
pduU	WP_003453843.1|BMC domain-containing protein [Clostridium perfringens]	116	5.19515e-71	E	1	0	0	0	0	0	0	0	0	0	0	0	0	0	0	0	0	0	0	0	0	0	0	0	0	0	0	0	0	0	0	1	1	1	1	1	1	1	1	0	1	1	1	1	1
adhE_2	WP_003453828.1|acetaldehyde dehydrogenase (acetylating) [Clostridium perfringens]	492	0.0	C	1	0	0	0	0	0	0	0	0	0	0	0	0	0	0	0	0	0	0	0	0	0	0	0	0	0	0	0	0	0	0	1	1	1	1	1	1	1	1	0	1	1	1	1	1
pduL	WP_003454092.1|phosphate propanoyltransferase [Clostridium perfringens]	211	4.61625e-147	Q	1	0	0	0	0	0	0	0	0	0	0	0	0	0	0	0	0	0	0	0	0	0	0	0	0	0	0	0	0	0	0	1	1	1	1	1	1	1	1	0	1	1	1	1	1
bcd_2	WP_003459936.1|acyl-CoA dehydrogenase family protein [Clostridium perfringens]	378	0.0	I	1	0	0	0	0	0	0	0	0	0	0	0	0	0	0	0	0	0	0	0	0	0	0	0	0	0	0	0	0	0	0	1	1	1	1	1	1	1	1	1	1	1	1	1	1
group_3886	CUO14444.1|ethanolamine utilization cobalamin adenosyltransferase [Clostridium perfringens]	271	0.0	E	1	0	0	0	0	0	0	0	0	0	0	0	0	0	0	0	0	0	0	0	0	0	0	0	0	0	0	0	0	0	0	1	1	1	1	1	1	1	1	0	1	1	1	1	1
eutL	4EDI|AChain A, Ethanolamine Utilization Protein [Clostridium perfringens]	217	9.61517e-151	E	1	0	0	0	0	0	0	0	0	0	0	0	0	0	0	0	0	0	0	0	0	0	0	0	0	0	0	0	0	0	0	1	1	1	1	1	1	1	1	0	1	1	1	1	1
csoS1C	WP_003453976.1|ethanolamine utilization microcompartment protein EutM [Clostridium perfringens]	96	9.89759e-54	CQ	1	0	0	0	0	0	0	0	0	0	0	0	0	0	0	0	0	0	0	0	0	0	0	0	0	0	0	0	0	0	0	1	1	1	1	1	1	1	1	0	1	1	1	1	1
csoS1A	WP_057231014.1|BMC domain-containing protein [Clostridium perfringens]	261	4.52782e-170	CQ	1	0	0	0	0	0	0	0	0	0	0	0	0	0	0	0	0	0	0	0	0	0	0	0	0	0	0	0	0	0	0	1	1	1	1	1	1	1	1	0	1	1	1	1	1
group_1494	WP_003457176.1|PTS system mannose/fructose/sorbose family transporter subunit IID [Clostridium perfringens]	275	0.0	G	1	0	0	0	0	0	0	0	0	0	0	0	0	0	0	0	0	0	0	0	0	0	0	0	0	0	0	0	0	0	0	0	1	1	0	1	1	1	1	1	1	1	1	1	1
group_1813	WP_003449870.1|hypothetical protein [Clostridium perfringens]	62	2.4917e-30		1	0	0	0	0	0	0	0	0	0	0	0	0	0	0	0	0	0	0	0	0	0	0	0	0	0	0	0	0	0	0	1	1	1	1	1	1	1	1	1	1	1	1	1	1
group_1822	WP_111916542.1|hypothetical protein [Clostridium perfringens]	256	1.15402e-175		1	0	0	0	0	0	0	0	0	0	0	0	0	0	0	0	0	0	0	0	0	0	0	0	0	0	0	0	0	0	0	1	1	1	1	1	1	0	0	1	1	1	1	1	1
group_3352	WP_003477263.1|BMC domain-containing protein [Clostridium perfringens]	184	1.32208e-118	CQ	1	0	0	0	0	0	0	0	0	0	0	0	0	0	0	0	0	0	0	0	0	0	0	0	0	0	0	0	0	0	0	1	1	1	1	1	1	1	1	0	1	1	1	1	1
group_4590	WP_003454565.1|PTS sugar transporter subunit IIB [Clostridium perfringens]	165	2.97374e-109	G	1	0	0	0	0	0	0	0	0	0	0	0	0	0	0	0	0	0	0	0	0	0	0	0	0	0	0	0	0	0	0	0	1	1	0	1	1	1	1	1	1	1	1	1	1
group_994	WP_136002866.1|class I SAM-dependent methyltransferase [Clostridium perfringens]	183	2.84729e-119	Q	1	0	0	0	0	0	0	0	0	0	0	0	0	0	0	0	0	0	0	0	0	0	0	0	0	0	0	0	0	0	0	1	1	1	1	1	1	1	1	0	1	1	1	1	1
nrdD_1	WP_150541417.1|ribonucleoside triphosphate reductase [Clostridium perfringens]	586	0.0	F	0	0	0	1	0	0	0	0	0	0	0	0	0	0	0	0	0	0	0	0	0	0	0	0	0	0	0	0	0	0	0	0	0	1	1	1	1	1	1	0	1	1	1	1	1
group_1827	WP_164811969.1|hypothetical protein [Clostridium perfringens]	98	1.28E-61		1	0	0	0	0	0	0	0	0	0	0	0	0	0	0	0	0	0	0	0	0	0	0	0	0	0	0	0	0	0	0	1	1	1	1	1	1	1	1	1	1	1	1	1	1
group_2041	WP_003459864.1|GNAT family N-acetyltransferase [Clostridium perfringens]	181	1.54443e-124	K	1	0	0	0	0	0	0	0	0	0	0	0	0	0	0	0	0	0	0	0	0	0	0	0	0	0	0	0	0	0	0	1	1	1	1	1	1	1	1	0	1	1	1	1	1
ccmL	WP_003453956.1|EutN/CcmL family microcompartment protein [Clostridium perfringens]	90	2.5886e-50	CQ	1	0	0	0	0	0	0	0	0	0	0	0	0	0	0	0	0	0	0	0	0	0	0	0	0	0	0	0	0	0	0	1	1	1	1	1	1	1	1	0	1	1	1	1	1
pdtaR	WP_003453802.1|response regulator [Clostridium perfringens]	191	4.47656e-128	T	1	0	0	0	0	0	0	0	0	0	0	0	0	0	0	0	0	0	0	0	0	0	0	0	0	0	0	0	0	0	0	1	1	1	1	1	1	1	1	0	1	1	1	1	1
eutQ	WP_087327787.1|DUF861 domain-containing protein [Clostridium perfringens]	157	4.80954e-105	E	1	0	0	0	0	0	0	0	0	0	0	0	0	0	0	0	0	0	0	0	0	0	0	0	0	0	0	0	0	0	0	1	1	1	1	1	1	1	1	0	1	1	1	1	1
group_867	WP_110014641.1|calcium-transporting P-type ATPase, PMR1-type [Clostridium perfringens]	868	0.0	P	1	0	0	0	0	0	0	0	0	0	0	0	0	0	0	0	0	0	0	0	0	0	0	0	0	0	0	0	0	0	0	1	1	1	1	1	1	1	1	1	1	1	1	1	1
group_1592	WP_003459816.1|hypothetical protein [Clostridium perfringens]	103	1.10314e-59		1	0	0	0	0	0	0	0	0	0	0	0	0	0	0	0	0	0	0	0	0	0	0	0	0	0	0	0	0	0	0	1	1	1	1	1	1	1	1	0	1	1	1	1	1
group_2514	WP_003453591.1|hypothetical protein [Clostridium perfringens]	136	4.85143e-84		1	0	0	0	0	0	0	0	0	0	0	0	0	0	0	0	0	0	0	0	0	0	0	0	0	0	0	0	0	0	0	1	1	0	1	1	1	1	1	1	1	1	1	1	1
group_328	WP_003465149.1|hypothetical protein [Clostridium perfringens]	331	0.0		1	0	0	0	0	0	0	0	0	0	0	0	0	0	0	0	0	0	0	0	0	0	0	0	0	0	0	0	0	0	0	1	1	1	1	1	1	0	0	1	1	1	1	1	1
group_488	SQB59622.1|dolichyl-phosphate-mannose-protein mannosyltransferase [Clostridium perfringens]	492	0.0	S	0	1	0	0	0	0	0	0	0	0	0	0	0	0	0	0	0	0	0	0	0	0	0	0	0	0	0	0	0	0	0	1	1	1	1	1	1	0	0	1	1	1	1	1	1
group_1057	WP_061415350.1|discoidin domain-containing protein [Clostridium perfringens]	1127	0.0	G	0	0	1	0	0	0	0	0	0	0	0	0	0	0	0	0	0	0	0	0	0	0	0	0	0	0	0	0	0	0	0	0	0	0	0	0	0	1	1	1	1	1	1	1	1
group_1239	WP_003461014.1|SH3 domain-containing protein [Clostridium perfringens]	342	0.0	M	1	0	0	0	0	0	0	0	0	0	0	0	0	0	0	0	0	0	0	0	0	0	0	0	0	0	0	0	0	0	0	1	1	1	1	1	1	0	0	1	1	1	1	0	0
group_2042	WP_070956577.1|DUF4440 domain-containing protein [Clostridium perfringens]	130	1.85361e-84	S	0	1	0	0	0	0	0	0	0	0	0	0	0	0	0	0	0	0	0	0	0	0	0	0	0	0	0	0	0	0	0	1	1	1	1	1	1	1	1	1	1	1	1	1	1
group_2067	WP_111926205.1|decaprenyl-phosphate phosphoribosyltransferase [Clostridium perfringens]	291	0.0	H	0	1	0	0	0	0	0	0	0	0	0	0	0	0	0	0	0	0	0	0	0	0	0	0	0	0	0	0	0	0	0	1	1	0	1	1	1	0	0	1	1	1	1	1	1
yclQ	WP_110027348.1|ABC transporter substrate-binding protein [Clostridium perfringens]	333	0.0	P	1	0	0	0	0	0	0	0	0	0	0	0	0	0	0	0	0	0	0	0	0	0	0	0	0	0	0	0	0	0	0	0	1	1	1	1	1	1	1	1	1	1	1	1	1
group_408	WP_060670531.1|discoidin domain-containing protein [Clostridium perfringens]	1478	0.0	G	0	0	1	0	0	0	0	0	0	0	0	0	0	0	0	0	0	0	0	0	0	0	0	0	0	0	0	0	0	0	0	0	0	0	0	0	0	1	1	1	1	1	1	1	1
group_1104	WP_087326877.1|Dabb family protein [Clostridium perfringens]	100	7.72591e-58	S	1	0	0	0	0	0	0	0	0	0	0	0	0	0	0	0	0	0	0	0	0	0	0	0	0	0	0	0	0	0	0	1	1	1	1	1	1	1	1	1	1	1	1	1	1
nagZ	WP_003464347.1|glycoside hydrolase family 3 C-terminal domain-containing protein [Clostridium perfringens]	282	0.0	G	1	0	0	0	0	0	0	0	0	0	0	0	0	0	0	0	0	0	0	0	0	0	0	0	0	0	0	0	0	0	0	0	0	0	0	0	0	1	1	1	1	1	1	1	1
group_2068	WP_004455870.1|HAD-IB family hydrolase [Clostridium perfringens]	211	1.10214e-144	E	0	1	0	0	0	0	0	0	0	0	0	0	0	0	0	0	0	0	0	0	0	0	0	0	0	0	0	0	0	0	0	1	1	0	1	1	1	0	0	1	1	1	1	1	1
group_2317	WP_003458280.1|hypothetical protein [Clostridium perfringens]	75	3.15973e-40		1	0	0	0	0	0	0	0	0	0	0	0	0	0	0	0	0	0	0	0	0	0	0	0	0	0	0	0	0	0	0	1	1	1	1	1	1	1	1	1	1	1	1	1	1
group_3608	WP_003479574.1|EamA family transporter [Clostridium perfringens]	112	6.3676e-66	P	0	1	0	0	0	0	0	0	0	0	0	0	0	0	0	0	0	0	0	0	0	0	0	0	0	0	0	0	0	0	0	1	1	0	1	1	1	0	0	1	1	1	1	1	1
fecE	WP_003467238.1|iron ABC transporter permease [Clostridium perfringens]	352	0.0	P	1	0	0	0	0	0	0	0	0	0	0	0	0	0	0	0	0	0	0	0	0	0	0	0	0	0	0	0	0	0	0	0	1	1	1	1	1	1	1	1	1	1	1	1	1
group_6	WP_110029322.1|McrC family protein [Clostridium perfringens]	563	0.0	V	0	1	0	0	0	0	0	0	0	0	0	0	0	0	0	0	0	0	0	0	0	0	0	0	0	0	0	0	0	0	0	1	1	1	1	1	1	1	1	1	1	1	1	1	1
group_659	WP_025648837.1|acyltransferase family protein [Clostridium perfringens]	344	0.0	G	1	0	0	0	0	0	0	0	0	0	0	0	0	0	0	0	0	0	0	0	0	0	0	0	0	0	0	0	0	0	0	1	1	0	1	1	1	1	1	1	1	1	1	1	1
group_96	WP_003459815.1|AAA family ATPase [Clostridium perfringens]	587	0.0	V	0	1	0	0	0	0	0	0	0	0	0	0	0	0	0	0	0	0	0	0	0	0	0	0	0	0	0	0	0	0	0	1	1	1	1	1	1	1	1	1	1	1	1	1	1
group_1166	WP_060670613.1|ABC transporter ATP-binding protein [Clostridium perfringens]	589	0.0	V	1	0	0	0	0	0	0	0	0	0	0	0	0	0	0	0	0	0	0	0	0	0	0	0	0	0	0	0	0	0	0	0	0	0	0	0	0	1	1	1	1	1	1	1	1
group_1331	WP_060670614.1|ABC transporter ATP-binding protein [Clostridium perfringens]	573	0.0	V	1	0	0	0	0	0	0	0	0	0	0	0	0	0	0	0	0	0	0	0	0	0	0	0	0	0	0	0	0	0	0	0	0	0	0	0	0	1	1	1	1	1	1	1	1
group_1684	WP_003449107.1|hypothetical protein [Clostridium perfringens]	108	9.84422e-63		1	0	0	0	0	0	0	0	0	0	0	0	0	0	0	0	0	0	0	0	0	0	0	0	0	0	0	0	0	0	0	1	1	0	1	1	1	1	1	1	1	1	1	1	1
group_596	WP_070956690.1|pentapeptide repeat-containing protein [Clostridium perfringens]	213	1.44447e-139	S	1	0	0	0	0	0	0	0	0	0	0	0	0	0	0	0	0	0	0	0	0	0	0	0	0	0	0	0	0	0	0	1	1	0	0	1	1	1	1	1	1	1	1	1	1
group_1062	WP_003456612.1|hypothetical protein [Clostridium perfringens]	62	6.86028e-31		1	0	0	0	0	0	0	0	0	0	0	0	0	0	0	0	0	0	0	0	0	0	0	0	0	0	0	0	0	0	0	1	1	1	1	1	1	1	1	1	1	1	1	1	1
group_1225	WP_003462993.1|hypothetical protein [Clostridium perfringens]	147	1.51973e-94		1	0	0	0	0	0	0	0	0	0	0	0	0	0	0	0	0	0	0	0	0	0	0	0	0	0	0	0	0	0	0	1	1	1	1	1	1	1	1	1	1	1	1	1	1
group_2319	WP_003458293.1|EamA family transporter [Clostridium perfringens]	110	1.02166e-62	S	0	1	0	0	0	0	0	0	0	0	0	0	0	0	0	0	0	0	0	0	0	0	0	0	0	0	0	0	0	0	0	1	1	0	1	1	1	0	0	1	1	1	1	1	1
group_1697	AOY54293.1|Hypothetical protein FORC25_1880 [Clostridium perfringens]	34	6.13195e-10		1	0	0	0	0	0	0	0	0	0	0	0	0	0	0	0	0	0	0	0	0	0	0	0	0	0	0	0	0	0	0	0	0	0	0	0	0	1	1	1	1	1	1	1	1
group_2590	WP_003477277.1|4Fe-4S cluster-binding domain-containing protein [Clostridium perfringens]	152	2.21124e-100	O	0	0	0	1	0	0	0	0	0	0	0	0	0	0	0	0	0	0	0	0	0	0	0	0	0	0	0	0	0	0	0	0	0	0	0	0	0	1	1	0	1	1	1	1	1
group_2951	WP_003456266.1|hypothetical protein [Clostridium perfringens]	51	5.59343e-23		1	0	0	0	0	0	0	0	0	0	0	0	0	0	0	0	0	0	0	0	0	0	0	0	0	0	0	0	0	0	0	1	1	0	1	1	1	1	1	1	1	1	1	1	1
group_1499	WP_011590883.1|hypothetical protein [Clostridium perfringens]	136	1.63572e-79		1	0	0	0	0	0	0	0	0	0	0	0	0	0	0	0	0	0	0	0	0	0	0	0	0	0	0	0	0	0	0	0	0	0	0	0	0	1	1	0	1	1	1	1	1
group_1261	WP_070956672.1|hypothetical protein [Clostridium perfringens]	133	5.74019e-85		1	0	0	0	0	0	0	0	0	0	0	0	0	0	0	0	0	0	0	0	0	0	0	0	0	0	0	0	0	0	0	1	1	0	0	1	1	1	1	1	1	1	1	1	1
group_3280	WP_003456426.1|hypothetical protein [Clostridium perfringens]	65	1.22955e-32		1	0	0	0	0	0	0	0	0	0	0	0	0	0	0	0	0	0	0	0	0	0	0	0	0	0	0	0	0	0	0	1	1	1	1	1	1	1	1	1	1	1	1	1	1
group_1000	EHP50638.1|hypothetical protein HMPREF9476_00590 [Clostridium perfringens WAL-14572]	265	0.0	S	0	1	0	0	0	0	0	0	0	0	0	0	0	0	0	0	0	0	0	0	0	0	0	0	0	0	0	0	0	0	0	1	1	0	1	1	1	1	1	1	1	1	1	1	1
ogt	WP_116485723.1|methylated-DNA--[protein]-cysteine S-methyltransferase [Clostridium perfringens]	158	2.06507e-103	L	1	0	0	0	0	0	0	0	0	0	0	0	0	0	0	0	0	0	0	0	0	0	0	0	0	0	0	0	0	0	0	0	0	0	0	0	0	1	1	1	1	1	1	1	1
yeiL	WP_003461274.1|cyclic nucleotide-binding domain-containing protein [Clostridium perfringens]	223	2.23625e-148	K	0	0	0	0	0	0	0	0	0	0	0	0	0	0	0	0	0	0	0	0	0	0	0	0	0	0	0	0	0	0	0	1	1	1	1	1	1	1	1	1	1	1	1	1	1
rsxG	WP_070956773.1|RnfABCDGE type electron transport complex subunit G [Clostridium perfringens]	344	0.0	C	0	0	0	0	0	0	0	0	0	0	0	0	0	0	0	0	0	0	0	0	0	0	0	0	0	0	0	0	0	0	0	1	1	1	1	1	1	1	1	1	1	1	1	1	1
cpg2	WP_060671161.1|M20/M25/M40 family metallo-hydrolase [Clostridium perfringens]	372	0.0	E	0	0	0	0	0	0	0	0	0	0	0	0	0	0	0	0	0	0	0	0	0	0	0	0	0	0	0	0	0	0	0	1	1	1	1	1	1	1	1	1	1	1	1	1	1
rnfC	WP_060670551.1|electron transport complex subunit RsxC [Clostridium perfringens]	436	0.0	C	0	0	0	0	0	0	0	0	0	0	0	0	0	0	0	0	0	0	0	0	0	0	0	0	0	0	0	0	0	0	0	1	1	1	1	1	1	1	1	1	1	1	1	1	1
group_1562	WP_060671220.1|S8 family peptidase [Clostridium perfringens]	578	0.0	O	0	0	0	0	0	0	0	0	0	0	0	0	0	0	0	0	0	0	0	0	0	0	0	0	0	0	0	0	0	0	0	1	1	1	1	1	1	1	1	1	1	1	1	1	1
group_1736	WP_003462748.1|FMN-binding protein [Clostridium perfringens]	147	7.18904e-96	S	0	0	0	0	0	0	0	0	0	0	0	0	0	0	0	0	0	0	0	0	0	0	0	0	0	0	0	0	0	0	0	1	1	1	1	1	1	1	1	1	1	1	1	1	1
mdtK_2	WP_150540789.1|MATE family efflux transporter [Clostridium perfringens]	485	0.0	V	0	0	0	0	0	0	0	0	0	0	0	0	0	0	0	0	0	0	0	0	0	0	0	0	0	0	0	0	0	0	0	1	1	1	1	1	1	1	1	1	1	1	1	1	1
rnfE	WP_003458603.1|electron transport complex subunit E [Clostridium perfringens]	222	1.51671e-151	C	0	0	0	0	0	0	0	0	0	0	0	0	0	0	0	0	0	0	0	0	0	0	0	0	0	0	0	0	0	0	0	1	1	1	1	1	1	1	1	1	1	1	1	1	1
apbE_2	WP_087326291.1|FAD:protein FMN transferase [Clostridium perfringens]	342	0.0	H	0	0	0	0	0	0	0	0	0	0	0	0	0	0	0	0	0	0	0	0	0	0	0	0	0	0	0	0	0	0	0	1	1	1	1	1	1	1	1	1	1	1	1	1	1
group_526	WP_003467879.1|S8 family peptidase [Clostridium perfringens]	582	0.0	O	0	0	0	0	0	0	0	0	0	0	0	0	0	0	0	0	0	0	0	0	0	0	0	0	0	0	0	0	0	0	0	1	1	1	1	1	1	1	1	1	1	1	1	1	1
group_2826	WP_003451316.1|hypothetical protein [Clostridium perfringens]	125	1.64922e-77		0	0	0	0	0	0	0	0	0	0	0	0	0	0	0	0	0	0	0	0	0	0	0	0	0	0	0	0	0	0	0	1	1	1	1	1	1	1	1	1	1	1	1	1	1
group_2860	AMN33717.1|heptaprenyl diphosphate synthase [Clostridium perfringens]	176	1.55286e-112	S	0	0	0	0	0	0	0	0	0	0	0	0	0	0	0	0	0	0	0	0	0	0	0	0	0	0	0	0	0	0	0	1	1	1	1	1	1	1	1	1	1	1	1	1	1
group_2933	WP_003453892.1|heavy metal-binding domain-containing protein [Clostridium perfringens]	106	5.99859e-62	S	0	0	0	0	0	0	0	0	0	0	0	0	0	0	0	0	0	0	0	0	0	0	0	0	0	0	0	0	0	0	0	1	1	1	1	1	1	1	1	1	1	1	1	1	1
group_409	WP_003449098.1|sodium-dependent transporter [Clostridium perfringens]	437	0.0	S	0	0	0	0	0	0	0	0	0	0	0	0	0	0	0	0	0	0	0	0	0	0	0	0	0	0	0	0	0	0	0	1	1	1	1	1	1	1	1	1	1	1	1	1	1
rsxD	WP_060670553.1|RnfABCDGE type electron transport complex subunit D [Clostridium perfringens]	326	0.0	C	0	0	0	0	0	0	0	0	0	0	0	0	0	0	0	0	0	0	0	0	0	0	0	0	0	0	0	0	0	0	0	1	1	1	1	1	1	1	1	1	1	1	1	1	1
group_638	WP_087326287.1|NusG domain II-containing protein [Clostridium perfringens]	123	1.88858e-73	S	0	0	0	0	0	0	0	0	0	0	0	0	0	0	0	0	0	0	0	0	0	0	0	0	0	0	0	0	0	0	0	1	1	1	1	1	1	1	1	1	1	1	1	1	1
group_761	WP_003463806.1|MATE family efflux transporter [Clostridium perfringens]	463	0.0	V	0	0	0	0	0	0	0	0	0	0	0	0	0	0	0	0	0	0	0	0	0	0	0	0	0	0	0	0	0	0	0	1	1	1	0	1	1	1	1	1	1	1	1	1	1
group_1357	WP_011590388.1|hypothetical protein [Clostridium perfringens]	115	4.60397e-72		0	0	0	0	0	0	0	0	0	0	0	0	0	0	0	0	0	0	0	0	0	0	0	0	0	0	0	0	0	0	0	1	1	1	1	1	1	1	1	1	1	1	1	1	1
crcB	WP_003458613.1|fluoride efflux transporter CrcB [Clostridium perfringens]	128	5.50083e-75	U	0	0	0	0	0	0	0	0	0	0	0	0	0	0	0	0	0	0	0	0	0	0	0	0	0	0	0	0	0	0	0	1	1	1	1	1	1	1	0	1	1	1	1	1	1
rsxB	WP_115613370.1|RnfABCDGE type electron transport complex subunit B [Clostridium perfringens]	273	0.0	C	0	0	0	0	0	0	0	0	0	0	0	0	0	0	0	0	0	0	0	0	0	0	0	0	0	0	0	0	0	0	0	1	1	1	1	1	1	1	1	1	1	1	1	1	1
group_340	WP_143831132.1|ABC transporter substrate-binding protein [Clostridium perfringens]	483	0.0	G	0	0	0	0	0	0	0	0	0	0	0	0	0	0	0	0	0	0	0	0	0	0	0	0	0	0	0	0	0	0	0	1	1	1	1	1	1	1	1	1	1	1	1	1	1
hcaB	WP_060669783.1|SDR family oxidoreductase [Clostridium perfringens]	275	0.0	S	0	0	0	0	0	0	0	0	0	0	0	0	0	0	0	0	0	0	0	0	0	0	0	0	0	0	0	0	0	0	0	1	1	1	1	1	1	1	1	1	1	1	1	1	1
glpQ_1	WP_003463499.1|glycerophosphodiester phosphodiesterase [Clostridium perfringens]	238	2.99962e-160	C	0	0	0	0	0	0	0	0	0	0	0	0	0	0	0	0	0	0	0	0	0	0	0	0	0	0	0	0	0	0	0	1	1	1	1	1	1	1	1	1	1	1	1	1	1
sasA_4	WP_110014635.1|HAMP domain-containing histidine kinase [Clostridium perfringens]	478	0.0	T	0	0	0	0	0	0	0	0	0	0	0	0	0	0	0	0	0	0	0	0	0	0	0	0	0	0	0	0	0	0	0	1	1	1	1	1	1	1	1	1	1	1	1	1	1
group_977	WP_003458618.1|hypothetical protein [Clostridium perfringens]	86	2.78687e-49	S	0	0	0	0	0	0	0	0	0	0	0	0	0	0	0	0	0	0	0	0	0	0	0	0	0	0	0	0	0	0	0	1	1	0	0	1	1	1	1	1	1	1	1	1	1
group_137	WP_131442135.1|EAL domain-containing protein [Clostridium perfringens]	507	0.0	T	0	0	0	0	0	0	0	0	0	0	0	0	0	0	0	0	0	0	0	0	0	0	0	0	0	0	0	0	0	0	0	1	1	1	1	1	1	1	1	1	1	1	1	1	1
hisK_2	WP_003449159.1|histidinol-phosphatase [Clostridium perfringens]	262	0.0	E	0	0	0	0	0	0	0	0	0	0	0	0	0	0	0	0	0	0	0	0	0	0	0	0	0	0	0	0	0	0	0	1	1	1	1	1	1	1	1	1	1	1	1	1	1
group_1587	WP_003454898.1|DUF86 domain-containing protein [Clostridium perfringens]	138	2.55116e-85	S	0	0	0	0	0	0	0	0	0	0	0	0	0	0	0	0	0	0	0	0	0	0	0	0	0	0	0	0	0	0	0	1	1	1	1	1	1	1	1	1	1	1	1	1	1
murE_2	WP_043013134.1|ligase [Clostridium perfringens]	553	0.0	M	0	0	0	0	0	0	0	0	0	0	0	0	0	0	0	0	0	0	0	0	0	0	0	0	0	0	0	0	0	0	0	1	1	1	1	1	1	1	1	1	1	1	1	1	1
comEC_2	WP_003456014.1|MBL fold metallo-hydrolase [Clostridium perfringens]	287	0.0	L	0	0	0	0	0	0	0	0	0	0	0	0	0	0	0	0	0	0	0	0	0	0	0	0	0	0	0	0	0	0	0	1	1	1	1	1	1	1	1	1	1	1	1	1	1
regX3_1	WP_003453585.1|response regulator transcription factor [Clostridium perfringens]	225	7.39244e-156	T	0	0	0	0	0	0	0	0	0	0	0	0	0	0	0	0	0	0	0	0	0	0	0	0	0	0	0	0	0	0	0	1	1	1	1	1	1	1	1	1	1	1	1	1	1
abgT	WP_003473032.1|AbgT family transporter [Clostridium perfringens]	518	0.0	H	0	0	0	0	0	0	0	0	0	0	0	0	0	0	0	0	0	0	0	0	0	0	0	0	0	0	0	0	0	0	0	1	1	1	1	1	1	1	1	1	1	1	1	1	1
rsxA	WP_003448909.1|electron transport complex subunit RsxA [Clostridium perfringens]	191	1.96915e-127	C	0	0	0	0	0	0	0	0	0	0	0	0	0	0	0	0	0	0	0	0	0	0	0	0	0	0	0	0	0	0	0	1	1	1	1	1	1	1	1	1	1	1	1	1	1
group_2835	WP_003482015.1|hypothetical protein [Clostridium perfringens]	85	2.11987e-47		0	0	0	0	0	0	0	0	0	0	0	0	0	0	0	0	0	0	0	0	0	0	0	0	0	0	0	0	0	0	0	1	1	1	0	1	1	0	1	1	1	1	1	1	1
group_1069	WP_003477723.1|DUF190 domain-containing protein [Clostridium perfringens]	113	1.6959e-67	S	0	0	0	0	0	0	0	0	0	0	0	0	0	0	0	0	0	0	0	0	0	0	0	0	0	0	0	0	0	0	0	1	1	1	0	1	1	1	1	1	1	1	1	1	1
mta	WP_164788007.1|TipAS antibiotic-recognition domain-containing protein [Clostridium perfringens]	249	3.03914e-170	K	0	0	0	0	0	0	0	0	0	0	0	0	0	0	0	0	0	0	0	0	0	0	0	0	0	0	0	0	0	0	0	0	0	0	1	1	1	1	1	1	1	1	1	1	1
yihN	WP_078233294.1|MFS transporter [Clostridium perfringens]	428	0.0	G	0	0	0	0	0	0	0	0	0	0	0	0	0	0	0	0	0	0	0	0	0	0	0	0	0	0	0	0	0	0	0	1	1	1	1	1	1	1	1	1	1	1	1	1	1
arcA_1	WP_164791086.1|amidinotransferase [Clostridium perfringens]	265	0.0	E	0	0	0	0	0	0	0	0	0	0	0	0	0	0	0	0	0	0	0	0	0	0	0	0	0	0	0	0	0	0	0	1	1	1	1	1	1	1	1	1	1	1	1	1	1
group_393	WP_142420514.1|hypothetical protein [Clostridium perfringens]	129	1.08995e-81		0	0	0	0	0	0	0	0	0	0	0	0	0	0	0	0	0	0	0	0	0	0	0	0	0	0	0	0	0	0	0	1	1	1	1	1	1	1	1	1	1	1	1	1	1
axeA	WP_060670656.1|acetylxylan esterase [Clostridium perfringens]	319	0.0	Q	0	0	0	0	0	0	0	0	0	0	0	0	0	0	0	0	0	0	0	0	0	0	0	0	0	0	0	0	0	0	0	1	1	1	1	1	1	1	1	1	1	1	1	1	1
pehA	WP_142712395.1|sulfatase-like hydrolase/transferase [Clostridium perfringens]	487	0.0	P	0	0	0	0	0	0	0	0	0	0	0	0	0	0	0	0	0	0	0	0	0	0	0	0	0	0	0	0	0	0	0	1	1	1	1	1	1	1	1	1	1	1	1	1	1
group_61	WP_087325610.1|HAMP domain-containing histidine kinase [Clostridium perfringens]	628	0.0	T	0	0	0	0	0	0	0	0	0	0	0	0	0	0	0	0	0	0	0	0	0	0	0	0	0	0	0	0	0	0	0	1	1	1	1	1	1	1	1	1	1	1	1	1	1
group_480	WP_061427243.1|DUF3784 domain-containing protein [Clostridium perfringens]	108	4.34452e-61		0	0	0	0	0	0	0	0	0	0	0	0	0	0	0	0	0	0	0	0	0	0	0	0	0	0	0	0	0	0	0	1	1	1	1	1	1	1	1	1	1	1	1	1	1
ywtE_2	WP_057257835.1|HAD family hydrolase [Clostridium perfringens]	261	0.0	S	0	0	0	0	0	0	0	0	0	0	0	0	0	0	0	0	0	0	0	0	0	0	0	0	0	0	0	0	0	0	0	1	1	1	1	1	1	1	1	1	1	1	1	1	1
group_804	WP_004460583.1|ABC transporter substrate-binding protein [Clostridium perfringens]	477	0.0	G	0	0	0	0	0	0	0	0	0	0	0	0	0	0	0	0	0	0	0	0	0	0	0	0	0	0	0	0	0	0	0	1	1	1	1	1	1	1	1	1	1	1	1	1	1
trpP	WP_003481360.1|tryptophan transporter [Clostridium perfringens]	185	5.32214e-118	S	0	0	0	0	0	0	0	0	0	0	0	0	0	0	0	0	0	0	0	0	0	0	0	0	0	0	0	0	0	0	0	1	1	1	1	1	1	1	1	1	1	1	1	1	1
group_2043	WP_003454002.1|hypothetical protein [Clostridium perfringens]	115	2.77841e-68		0	0	0	0	0	0	0	0	0	0	0	0	0	0	0	0	0	0	0	0	0	0	0	0	0	0	0	0	0	0	0	1	1	1	1	1	1	1	1	1	1	1	1	1	1
group_218	WP_003465229.1|hypothetical protein [Clostridium perfringens]	142	1.96754e-90		0	0	0	0	0	0	0	0	0	0	0	0	0	0	0	0	0	0	0	0	0	0	0	0	0	0	0	0	0	0	0	1	1	1	1	1	1	1	1	1	1	1	1	1	1
group_273	WP_131439298.1|M48 family metallopeptidase [Clostridium perfringens]	237	8.90791e-166	S	0	0	0	0	0	0	0	0	0	0	0	0	0	0	0	0	0	0	0	0	0	0	0	0	0	0	0	0	0	0	0	1	1	1	1	1	1	1	1	1	1	1	1	1	1
nasD_1	WP_003456327.1|nitrite reductase [Clostridium perfringens]	238	2.23062e-160	C	0	0	0	0	0	0	0	0	0	0	0	0	0	0	0	0	0	0	0	0	0	0	0	0	0	0	0	0	0	0	0	1	1	1	0	1	1	1	1	1	1	1	1	1	1
group_6388	WP_003453870.1|spore coat associated protein CotJA [Clostridium perfringens]	52	1.23628e-24	S	0	0	0	0	0	0	0	0	0	0	0	0	0	0	0	0	0	0	0	0	0	0	0	0	0	0	0	0	0	0	0	1	1	1	1	1	1	1	1	1	1	1	1	1	1
group_892	WP_003477540.1|ferric reductase-like transmembrane domain-containing protein [Clostridium perfringens]	229	6.72214e-154	C	0	0	0	0	0	0	0	0	0	0	0	0	0	0	0	0	0	0	0	0	0	0	0	0	0	0	0	0	0	0	0	1	1	1	1	1	1	1	1	1	1	1	1	1	1
ydaD_2	WP_060671247.1|SDR family oxidoreductase [Clostridium perfringens]	296	0.0	IQ	0	0	0	0	0	0	0	0	0	0	0	0	0	0	0	0	0	0	0	0	0	0	0	0	0	0	0	0	0	0	0	1	1	1	1	1	1	1	1	1	1	1	1	1	1
cbh	WP_060669778.1|linear amide C-N hydrolase [Clostridium perfringens]	329	0.0	M	0	0	0	0	0	0	0	0	0	0	0	0	0	0	0	0	0	0	0	0	0	0	0	0	0	0	0	0	0	0	0	1	1	1	1	1	1	1	1	1	1	1	1	1	1
group_88	WP_164806489.1|SH3 domain-containing protein [Clostridium perfringens]	635	0.0	M	0	0	0	0	0	0	0	0	0	0	0	0	0	0	0	0	0	0	0	0	0	0	0	0	0	0	0	0	0	0	0	1	1	0	0	1	1	1	1	1	1	1	1	1	1
yfkN_3	WP_060671020.1|5'-nucleotidase C-terminal domain-containing protein [Clostridium perfringens]	725	0.0	F	0	0	0	0	0	0	0	0	0	0	0	0	0	0	0	0	0	0	0	0	0	0	0	0	0	0	0	0	0	0	0	0	0	0	0	0	0	1	1	1	1	1	1	1	1
group_1238	WP_111926853.1|WG repeat-containing protein [Clostridium perfringens]	431	0.0	S	0	0	0	0	0	0	0	0	0	0	0	0	0	0	0	0	0	0	0	0	0	0	0	0	0	0	0	0	0	0	0	0	0	0	0	0	0	1	1	1	1	1	1	1	1
nagJ_2	WP_150541427.1|beta-N-acetylglucosaminidase domain-containing protein [Clostridium perfringens]	1297	0.0	G	0	0	0	0	0	0	0	0	0	0	0	0	0	0	0	0	0	0	0	0	0	0	0	0	0	0	0	0	0	0	0	0	0	0	0	0	0	1	1	1	1	1	1	1	1
group_595	WP_003456142.1|hypothetical protein [Clostridium perfringens]	111	2.43131e-65		0	0	0	0	0	0	0	0	0	0	0	0	0	0	0	0	0	0	0	0	0	0	0	0	0	0	0	0	0	0	0	1	1	1	0	1	1	1	1	1	1	1	1	1	1
group_1856	WP_003473421.1|ABC transporter substrate-binding protein [Clostridium perfringens]	483	0.0	G	0	0	0	0	0	0	0	0	0	0	0	0	0	0	0	0	0	0	0	0	0	0	0	0	0	0	0	0	0	0	0	1	1	1	1	1	1	1	1	1	1	1	1	1	1
glpE	WP_003449631.1|rhodanese-like domain-containing protein [Clostridium perfringens]	150	3.38664e-97	P	0	0	0	0	0	0	0	0	0	0	0	0	0	0	0	0	0	0	0	0	0	0	0	0	0	0	0	0	0	0	0	0	0	0	0	0	0	1	1	1	1	1	1	1	1
group_1335	WP_003449532.1|hypothetical protein [Clostridium perfringens]	107	6.27965e-64		0	0	0	0	0	0	0	0	0	0	0	0	0	0	0	0	0	0	0	0	0	0	0	0	0	0	0	0	0	0	0	0	0	0	0	0	0	1	1	1	1	1	1	1	1
group_1429	WP_003456354.1|hypothetical protein [Clostridium perfringens]	92	6.89993e-52		0	0	0	0	0	0	0	0	0	0	0	0	0	0	0	0	0	0	0	0	0	0	0	0	0	0	0	0	0	0	0	1	1	1	0	1	1	1	1	1	1	1	1	1	1
lhgO_1	WP_110070944.1|NAD(P)/FAD-dependent oxidoreductase [Clostridium perfringens]	473	0.0	C	0	0	0	0	0	0	0	0	0	0	0	0	0	0	0	0	0	0	0	0	0	0	0	0	0	0	0	0	0	0	0	1	1	1	1	1	1	1	1	1	1	1	1	1	1
group_105	WP_110029271.1|hypothetical protein [Clostridium perfringens]	200	4.53656e-138	S	0	0	0	0	0	0	0	0	0	0	0	0	0	0	0	0	0	0	0	0	0	0	0	0	0	0	0	0	0	0	0	0	0	1	0	1	1	1	1	1	1	1	1	1	1
yidA_2	WP_060794368.1|Cof-type HAD-IIB family hydrolase [Clostridium perfringens]	274	0.0	S	0	0	0	0	0	0	0	0	0	0	0	0	0	0	0	0	0	0	0	0	0	0	0	0	0	0	0	0	0	0	0	1	1	1	1	1	1	1	1	1	1	1	1	1	1
group_213	WP_110084280.1|transposase [Clostridium perfringens]	163	9.45029e-108		0	0	0	0	0	0	0	0	0	0	0	0	0	0	0	0	0	0	0	0	0	0	0	0	0	0	0	0	0	0	0	0	1	0	0	0	0	0	1	1	1	1	1	1	1
group_290	WP_164791945.1|NUDIX domain-containing protein [Clostridium perfringens]	159	2.5528e-107	F	0	0	0	0	0	0	0	0	0	0	0	0	0	0	0	0	0	0	0	0	0	0	0	0	0	0	0	0	0	0	0	0	0	1	1	1	1	1	1	1	1	1	1	1	1
group_308	WP_060794366.1|NAD(P)/FAD-dependent oxidoreductase [Clostridium perfringens]	296	0.0	S	0	0	0	0	0	0	0	0	0	0	0	0	0	0	0	0	0	0	0	0	0	0	0	0	0	0	0	0	0	0	0	1	1	1	1	1	1	1	1	1	1	1	1	1	1
group_375	WP_164807594.1|hypothetical protein [Clostridium perfringens]	175	6.16991e-113		0	0	0	0	0	0	0	0	0	0	0	0	0	0	0	0	0	0	0	0	0	0	0	0	0	0	0	0	0	0	0	1	1	1	0	1	1	1	1	1	1	1	1	1	1
group_538	WP_110029272.1|flavodoxin family protein [Clostridium perfringens]	170	2.04094e-114	S	0	0	0	0	0	0	0	0	0	0	0	0	0	0	0	0	0	0	0	0	0	0	0	0	0	0	0	0	0	0	0	0	0	1	1	1	1	1	1	1	1	1	1	1	1
group_1578	WP_011590182.1|gamma-glutamylcyclotransferase [Clostridium perfringens]	125	3.46111e-79	S	0	0	0	0	0	0	0	0	0	0	0	0	0	0	0	0	0	0	0	0	0	0	0	0	0	0	0	0	0	0	0	1	1	1	1	1	1	1	1	1	1	1	1	1	1
group_2943	AOY53532.1|Hypothetical protein FORC25_1115 [Clostridium perfringens]	35	1.02849e-08		0	0	0	0	0	0	0	0	0	0	0	0	0	0	0	0	0	0	0	0	0	0	0	0	0	0	0	0	0	0	0	1	1	0	1	1	1	1	1	1	1	1	1	1	1
group_73	SUY44551.1|acetyltransferase [Clostridium perfringens]	98	3.65371e-61	K	0	0	0	0	0	0	0	0	0	0	0	0	0	0	0	0	0	0	0	0	0	0	0	0	0	0	0	0	0	0	0	0	1	0	0	0	0	1	0	1	1	1	1	1	1
group_465	WP_168970786.1|FUSC family protein [Clostridium perfringens]	636	0.0	S	0	0	0	0	0	0	0	0	0	0	0	0	0	0	0	0	0	0	0	0	0	0	0	0	0	0	0	0	0	0	0	0	1	0	0	0	0	1	1	1	1	1	1	1	1
group_1111	WP_003451887.1|DUF4177 domain-containing protein [Clostridium perfringens]	60	1.43031e-29	S	0	0	0	0	0	0	0	0	0	0	0	0	0	0	0	0	0	0	0	0	0	0	0	0	0	0	0	0	0	0	0	1	0	0	0	0	0	1	1	1	1	1	1	1	1
pfo	RQN14323.1|cholesterol-dependent cytolysin perfringolysin O, partial [Clostridium perfringens]	89	4.68261e-48	M	0	0	0	0	0	0	0	0	0	0	0	0	0	0	0	0	0	0	0	0	0	0	0	0	0	0	0	0	0	0	0	1	1	1	1	1	1	1	1	1	1	1	1	1	1
group_147	WP_060794884.1|hypothetical protein [Clostridium perfringens]	110	8.40433e-65		0	0	0	0	0	0	0	0	0	0	0	0	0	0	0	0	0	0	0	0	0	0	0	0	0	0	0	0	0	0	0	1	1	0	1	1	0	1	1	1	1	1	1	1	1
btuD_8	WP_164788247.1|hypothetical protein [Clostridium perfringens]	260	2.72329e-174		0	0	0	0	0	0	0	0	0	0	0	0	0	0	0	0	0	0	0	0	0	0	0	0	0	0	0	0	0	0	0	0	0	0	0	0	0	1	1	1	1	1	1	1	1
ylaC	WP_003456346.1|sigma-70 family RNA polymerase sigma factor [Clostridium perfringens]	200	4.01061e-133	K	0	0	0	0	0	0	0	0	0	0	0	0	0	0	0	0	0	0	0	0	0	0	0	0	0	0	0	0	0	0	0	0	0	0	0	0	0	1	1	1	1	1	1	1	1
group_292	WP_003456153.1|hypothetical protein [Clostridium perfringens]	315	0.0		0	0	0	0	0	0	0	0	0	0	0	0	0	0	0	0	0	0	0	0	0	0	0	0	0	0	0	0	0	0	0	0	0	0	0	0	0	1	1	1	1	1	1	1	1
group_3893	WP_003454064.1|DUF4318 domain-containing protein [Clostridium perfringens]	72	1.49784e-39	S	0	0	0	0	0	0	0	0	0	0	0	0	0	0	0	0	0	0	0	0	0	0	0	0	0	0	0	0	0	0	0	0	0	0	0	0	0	1	1	0	0	1	0	0	0
group_592	WP_049039146.1|hypothetical protein [Clostridium perfringens]	423	0.0		0	0	0	0	0	0	0	0	0	0	0	0	0	0	0	0	0	0	0	0	0	0	0	0	0	0	0	0	0	0	0	0	0	0	0	0	0	1	1	1	1	1	1	1	1
*Light grey coloration denotes the gene absence while dark grey coloration denotes the presence of the gene in each strain.
[truncated: 161 more columns]

## Sheet: Table S8
Table S8: Genes specifically present or absent in the netF-positive genomes in phylogroup II of Clostridium perfringens
A) Genes present in more than 90% of the netF-positive genomes in phylogroup II but absent in more than 90% of the other strains
					netF-positive genomes of Phylogroup II																										Other strains
					II																																I
Roary gene group	NCBI annotation	Length (aa)	Evalue	COG category	JFP982	JFP718	JFP914	JFP916	JFP828	JFP801	JFP941	JFP922	JFP921	JFP923	JFP992	JFP980	JFP983	JFP986	JFP836	JFP795	JFP728	JFP727	JFP774	JFP961	JFP804	JFP810	JFP796	JFP829	JFP826	JP838	CP-09	a508.17	NM49_B9-7	Q135.2	a515.17	Q061.2	NCTC8449	CP-35	NCTC10240	NCTC8081	CP-12	83921_3_4	79385-2	79385-3	83921_1_2	79385-5	79385-7	79385-6	79385-4
group_2423	WP_165473436.1|aminotransferase class V-fold PLP-dependent enzyme [Clostridium perfringens]	395	0.0	E	1	1	1	1	1	1	1	1	1	1	1	1	1	1	1	1	1	1	1	1	1	1	1	1	1	1	0	0	0	0	0	0	0	0	0	0	0	0	0	0	0	0	0	0	0
group_2762	WP_124042063.1|S41 family peptidase [Clostridium perfringens]	407	0.0	M	1	1	1	1	1	1	1	1	1	1	1	1	1	1	1	1	1	1	1	1	1	1	1	1	1	1	1	1	1	1	1	1	0	0	0	0	0	0	0	0	0	0	0	0	0
group_3441	WP_081340032.1|Rha family transcriptional regulator [Clostridium perfringens]	251	0.0	S	1	1	1	1	1	1	1	1	1	1	1	1	1	1	1	1	1	1	1	1	1	1	1	1	1	1	1	0	0	0	1	1	0	0	0	0	0	0	0	0	0	0	0	0	0
group_3645	WP_075841168.1|hypothetical protein [Clostridium perfringens]	177	6.10561e-118		1	1	1	1	1	1	1	1	1	1	1	1	1	1	1	1	1	1	1	1	1	1	1	1	1	1	0	0	0	0	0	0	0	0	0	0	0	0	0	0	0	0	0	0	0
group_5489	WP_165473437.1|DndE family protein [Clostridium perfringens]	129	1.87728e-83	S	1	1	1	1	1	1	1	1	1	1	1	1	1	1	1	1	1	1	1	1	1	1	1	1	1	1	0	0	0	0	0	0	0	0	0	0	0	0	0	0	0	0	0	0	0
group_5490	WP_070956854.1|DNA sulfur modification protein DndB [Clostridium perfringens]	366	0.0	L	1	1	1	1	1	1	1	1	1	1	1	1	1	1	1	1	1	1	1	1	1	1	1	1	1	1	0	0	0	0	0	0	0	0	0	0	0	0	0	0	0	0	0	0	0
group_7218	WP_003477290.1|DUF739 family protein [Clostridium perfringens]	77	1.68707e-43	K	1	1	1	1	1	1	1	1	1	1	1	1	1	1	1	1	1	1	1	1	1	1	1	1	1	1	1	0	0	0	1	1	0	0	0	0	0	0	0	0	0	0	0	0	0
group_7226	WP_057231102.1|hypothetical protein [Clostridium perfringens]	143	5.97595e-88		1	1	1	1	1	1	1	1	1	1	1	1	1	1	1	1	1	1	1	1	1	1	1	1	1	1	1	0	0	0	0	0	0	0	0	0	0	0	0	0	0	0	0	0	0
group_8330	WP_003460688.1|HNH endonuclease [Clostridium perfringens]	273	0.0	L	1	1	1	1	1	1	1	1	1	1	1	1	1	1	1	1	1	1	1	1	1	1	1	1	1	1	0	0	0	0	0	0	0	0	0	0	0	0	0	0	0	0	0	0	0
group_9146	WP_110060356.1|DNA phosphorothioation system sulfurtransferase DndC [Clostridium perfringens]	541	0.0	EH	1	1	1	1	1	1	1	1	1	1	1	1	1	1	1	1	1	1	1	1	1	1	1	1	1	1	0	0	0	0	0	0	0	0	0	0	0	0	0	0	0	0	0	0	0
group_1314	WP_057231283.1|class D sortase [Clostridium perfringens]	203	4.0452e-135	M	1	1	1	1	1	1	1	1	1	1	1	1	1	1	1	1	1	1	1	1	1	1	0	1	1	1	0	0	0	0	0	0	0	0	0	1	0	0	0	0	0	0	0	0	0
group_3013	WP_131439565.1|radical SAM protein [Clostridium perfringens]	339	0.0	I	1	1	1	1	1	1	1	1	1	1	1	1	1	1	1	1	1	1	1	1	1	1	1	1	1	1	1	1	1	1	1	1	0	0	0	0	0	0	0	0	0	0	0	0	0
group_3145	WP_165473438.1|DNA sulfur modification protein DndD [Clostridium perfringens]	718	0.0	D	1	1	1	1	1	1	1	1	1	1	1	1	1	1	1	1	1	1	1	1	1	1	1	1	1	1	0	0	0	0	0	0	0	0	0	0	0	0	0	0	0	0	0	0	0
group_3393	WP_003467355.1|hypothetical protein [Clostridium perfringens]	77	5.36625e-42		1	1	1	1	1	1	1	1	1	1	1	1	1	1	1	1	1	1	1	1	1	1	1	1	1	1	0	0	0	0	1	0	1	0	0	0	0	0	0	0	0	0	0	0	0
group_4892	WP_061426969.1|helix-turn-helix domain-containing protein [Clostridium perfringens]	165	7.04737e-111	K	1	1	1	1	1	1	1	1	1	1	1	1	1	1	1	1	1	1	1	1	1	1	1	1	1	1	1	0	0	0	1	1	0	0	0	0	0	0	0	0	0	0	0	0	0
group_5432	WP_061428076.1|hypothetical protein [Clostridium perfringens]	92	4.22801e-54		1	1	1	1	1	1	1	1	1	1	1	1	1	1	1	1	1	1	1	1	1	1	1	1	1	1	0	0	0	0	1	0	0	0	0	0	0	0	0	0	0	0	0	0	0
group_1846	WP_138289615.1|hypothetical protein [Clostridium perfringens]	60	5.74646e-30		1	1	1	1	1	1	1	1	1	1	1	1	1	1	1	1	1	1	1	1	1	1	1	1	1	1	1	0	0	1	0	0	1	0	1	0	0	0	0	0	0	0	0	0	0
group_2719	WP_057232661.1|hypothetical protein [Clostridium perfringens]	623	0.0	S	1	1	1	1	1	1	1	1	1	1	1	1	1	1	1	1	1	1	1	1	1	1	0	1	1	1	0	0	0	0	0	0	0	0	0	1	0	0	0	0	0	0	0	0	0
group_2997	PWX23975.1|hypothetical protein CYK62_05685 [Clostridium perfringens]	49	1.73929e-19		1	1	1	1	1	1	1	1	1	1	1	1	1	1	1	1	1	1	1	1	1	1	1	1	1	1	1	0	1	1	1	1	0	0	0	0	0	0	0	0	0	0	0	0	0
group_3089	WP_057232665.1|hypothetical protein [Clostridium perfringens]	220	8.58128e-143		1	1	1	1	1	1	1	1	1	1	1	1	1	1	1	1	1	1	1	1	1	1	0	1	1	1	0	0	0	0	0	0	0	0	0	1	0	0	0	0	0	0	0	0	0
group_3576	WP_110034978.1|hypothetical protein [Clostridium perfringens]	65	2.12955e-32		1	1	1	1	1	1	1	1	1	1	1	1	1	1	1	1	1	1	1	1	1	1	0	1	1	1	0	0	0	0	0	0	0	0	0	1	0	0	0	0	0	0	0	0	0
group_3577	WP_061415159.1|hypothetical protein [Clostridium perfringens]	80	1.93497e-43	S	1	1	1	1	1	1	1	1	1	1	1	1	1	1	1	1	1	1	1	1	1	1	0	1	1	1	0	0	0	0	0	0	0	0	0	1	0	0	0	0	0	0	0	0	0
group_4214	WP_057232663.1|hypothetical protein [Clostridium perfringens]	95	3.74084e-54	S	1	1	1	1	1	1	1	1	1	1	1	1	1	1	1	1	1	1	1	1	1	1	0	1	1	1	0	0	0	0	0	0	0	0	0	1	0	0	0	0	0	0	0	0	0
group_4761	WP_003467299.1|tyrosine-type recombinase/integrase [Clostridium perfringens]	312	0.0	L	1	1	1	1	1	1	1	1	1	1	1	1	1	1	1	1	1	1	1	1	1	1	1	1	1	1	0	0	0	0	1	0	1	0	0	0	0	0	0	0	0	0	0	0	0
group_1477	WP_110034984.1|hypothetical protein [Clostridium perfringens]	283	0.0		1	1	1	1	1	1	1	1	1	1	1	1	1	1	1	1	1	1	1	1	1	1	0	1	1	1	0	0	0	0	0	0	0	0	0	1	0	0	0	0	0	0	0	0	0
pspB	WP_124042175.1|histidine phosphatase family protein [Clostridium perfringens]	202	7.55638e-141	G	1	1	1	1	1	1	1	1	1	1	1	1	1	1	1	1	1	1	1	1	1	1	1	1	1	1	1	1	1	1	1	1	0	0	0	0	0	0	0	0	0	0	0	0	0
group_2681	WP_060794622.1|hypothetical protein [Clostridium perfringens]	84	2.68306e-47		1	1	1	1	1	1	1	1	1	1	1	1	1	1	1	1	1	1	1	1	1	1	1	1	1	1	1	1	1	0	1	1	0	0	0	0	0	0	0	0	0	0	0	0	0
group_2769	WP_164790063.1|hypothetical protein [Clostridium perfringens]	114	7.06564e-69		1	1	1	1	1	0	1	1	1	1	1	1	1	1	1	1	1	1	1	1	1	1	1	1	1	1	0	0	0	0	0	0	0	0	0	1	0	0	0	0	0	0	0	0	0
group_3418	WP_049039802.1|hypothetical protein [Clostridium perfringens]	161	2.28001e-101		1	1	1	1	1	1	1	1	1	1	1	1	1	1	1	1	1	1	1	1	1	1	1	1	1	1	1	1	0	0	0	0	0	0	0	0	0	0	0	0	0	0	0	0	0
group_3668	WP_124042324.1|EAL domain-containing protein, partial [Clostridium perfringens]	630	0.0	T	1	1	1	1	1	1	1	1	1	1	1	1	1	1	1	1	1	1	1	1	1	1	1	1	1	1	1	1	1	1	1	1	0	0	0	0	0	0	0	0	0	0	0	0	0
group_4096	WP_061416052.1|Mor transcription activator family protein [Clostridium perfringens]	94	3.9252e-55	S	1	1	1	1	1	1	1	1	1	1	1	1	1	1	1	1	1	1	1	1	1	1	1	1	1	1	0	0	0	0	0	0	0	0	0	0	0	0	0	0	0	0	0	0	0
group_7095	WP_043013051.1|DUF3955 domain-containing protein [Clostridium perfringens]	72	1.29577e-34	S	1	1	1	1	1	1	1	1	1	1	1	1	1	1	1	1	1	1	1	1	1	1	1	1	1	1	0	1	1	0	0	0	0	0	0	0	0	0	0	0	0	0	0	0	0
aceF	WP_078233266.1|2-oxo acid dehydrogenase subunit E2 [Clostridium perfringens]	63	9.24849e-30	C	1	1	1	1	1	1	1	1	1	1	1	1	1	1	1	1	1	1	1	1	1	1	1	1	1	1	1	1	1	1	0	0	0	0	0	0	0	0	0	0	0	0	0	0	0
group_2692	WP_060796963.1|acetyl-CoA hydrolase/transferase family protein [Clostridium perfringens]	318	0.0	C	1	1	1	1	1	1	1	1	1	1	1	1	1	1	1	1	1	1	1	1	1	1	1	1	1	1	1	1	1	1	1	1	0	0	0	0	0	0	0	0	0	0	0	0	0
group_3502	WP_003466824.1|MULTISPECIES: NINE protein [Clostridium]	152	2.15353e-97	S	1	1	1	1	1	1	1	1	1	1	1	1	1	1	1	1	1	1	1	1	1	1	1	1	1	1	0	0	0	0	0	0	0	0	0	0	0	0	0	0	0	0	0	0	0
group_3699	WP_078209890.1|hypothetical protein [Clostridium perfringens]	73	4.98969e-38		1	1	1	1	1	0	1	1	1	1	1	1	1	1	1	1	1	1	1	1	1	1	1	1	1	1	0	0	0	0	0	0	0	0	0	1	0	0	0	0	0	0	0	0	0
group_1672	WP_139315384.1|IS200/IS605 family element transposase accessory protein TnpB, partial [Clostridium perfringens]	192	4.32451e-131	L	1	1	1	1	1	1	1	1	1	1	1	1	1	1	1	1	1	1	1	1	1	1	1	1	1	1	0	0	0	1	1	1	0	0	0	0	0	0	0	0	0	0	0	0	0
group_2130	WP_003480274.1|DUF4179 domain-containing protein [Clostridium perfringens]	348	0.0	S	1	1	1	1	1	1	1	1	1	1	1	1	1	1	1	1	1	1	1	1	1	1	1	1	1	1	1	1	1	0	0	0	0	0	0	0	0	0	0	0	0	0	0	0	0
group_2355	WP_131441991.1|hypothetical protein [Clostridium perfringens]	136	4.57147e-86		1	1	1	1	1	1	1	1	1	1	1	1	1	1	1	1	1	1	1	1	1	1	1	1	1	1	0	1	1	0	1	1	0	0	0	0	0	0	0	0	0	0	0	0	0
group_3554	WP_061415251.1|DUF2812 domain-containing protein [Clostridium perfringens]	459	0.0	S	1	1	1	1	1	1	1	1	1	1	1	1	1	1	1	1	1	1	1	1	1	1	0	0	1	1	1	1	1	1	1	1	0	0	0	0	0	0	0	0	0	0	0	0	0
group_3615	WP_124042172.1|NPCBM/NEW2 domain-containing protein [Clostridium perfringens]	995	0.0	G	1	1	1	1	1	1	1	1	1	1	1	1	1	1	1	1	1	1	1	1	1	1	1	1	1	1	1	1	1	1	1	1	0	0	0	0	0	0	0	0	0	0	0	0	0
group_4381	WP_070956860.1|DNA phosphorothioation-dependent restriction protein DptG [Clostridium perfringens]	461	0.0		1	1	1	1	1	1	1	1	1	1	1	1	1	1	1	1	1	1	1	1	1	1	1	1	1	1	0	0	0	0	0	0	0	0	0	0	0	0	0	0	0	0	0	0	0
group_4446	WP_070956861.1|DNA phosphorothioation-dependent restriction protein DptF [Clostridium perfringens]	624	0.0	L	1	1	1	1	1	1	1	1	1	1	1	1	1	1	1	1	1	1	1	1	1	1	1	1	1	1	0	0	0	0	0	0	0	0	0	0	0	0	0	0	0	0	0	0	0
group_5807	WP_070956859.1|DNA phosphorothioation-dependent restriction protein DptH [Clostridium perfringens]	1722	0.0	S	1	1	1	1	1	1	1	1	1	1	1	1	1	1	1	1	1	1	1	1	1	1	1	1	1	1	0	0	0	0	0	0	0	0	0	0	0	0	0	0	0	0	0	0	0
group_13213	ADG84518.1|conserved hypothetical protein [Clostridium perfringens]	71	6.7103e-39	S	1	1	1	1	1	1	1	1	1	1	1	1	1	1	1	1	1	1	1	1	1	1	1	1	1	1	0	0	0	0	1	0	0	0	1	1	0	0	0	0	0	0	0	0	0
group_2411	WP_124042335.1|hypothetical protein [Clostridium perfringens]	80	8.07575e-41		1	1	1	1	1	1	1	1	1	1	1	1	1	1	1	1	1	1	1	1	1	1	1	1	1	1	1	1	1	1	1	1	0	0	0	0	0	0	0	0	0	0	0	0	0
group_2427	WP_124042276.1|hypothetical protein [Clostridium perfringens]	114	3.44214e-71		1	1	1	1	1	1	1	1	1	1	1	1	1	1	1	1	1	1	1	1	1	1	1	1	1	1	1	1	0	0	1	0	0	0	0	0	0	0	0	0	0	0	0	0	0
group_3146	WP_124041484.1|peptide ABC transporter substrate-binding protein [Clostridium perfringens]	548	0.0	E	1	1	1	1	1	1	1	1	1	1	1	1	1	1	1	1	1	1	1	1	1	1	1	1	1	1	0	1	1	0	0	0	0	0	0	0	0	0	0	0	0	0	0	0	0
group_4305	WP_061426571.1|hypothetical protein [Clostridium perfringens]	59	4.36699e-27		1	1	1	1	1	1	1	1	1	1	1	1	1	1	1	1	1	1	1	1	1	1	1	1	1	1	1	1	1	1	1	1	0	0	0	0	0	0	0	0	0	0	0	0	0
group_5430	WP_061428488.1|DUF4489 domain-containing protein [Clostridium perfringens]	217	1.11109e-146	S	1	1	1	1	1	1	1	1	1	1	1	1	1	1	1	1	1	1	1	1	1	1	1	1	1	1	1	1	1	1	1	1	0	0	0	0	0	0	0	0	0	0	0	0	0
oppD_2	WP_061427094.1|ABC transporter ATP-binding protein [Clostridium perfringens]	337	0.0	P	1	1	1	1	1	1	1	1	1	1	1	1	1	1	1	1	1	1	1	1	1	1	1	1	1	1	0	1	1	0	0	0	0	0	0	0	0	0	0	0	0	0	0	0	0
oppF_2	WP_061427096.1|ATP-binding cassette domain-containing protein [Clostridium perfringens]	319	0.0	P	1	1	1	1	1	1	1	1	1	1	1	1	1	1	1	1	1	1	1	1	1	1	1	1	1	1	0	1	1	0	0	0	0	0	0	0	0	0	0	0	0	0	0	0	0
dppC_2	WP_061427092.1|ABC transporter permease [Clostridium perfringens]	305	0.0	EP	1	1	1	1	1	1	1	1	1	1	1	1	1	1	1	1	1	1	1	1	1	1	1	1	1	1	0	1	1	0	0	0	0	0	0	0	0	0	0	0	0	0	0	0	0
oppB	WP_124041483.1|ABC transporter permease [Clostridium perfringens]	315	0.0	P	1	1	1	1	1	1	1	1	1	1	1	1	1	1	1	1	1	1	1	1	1	1	1	1	1	1	0	1	1	0	0	0	0	0	0	0	0	0	0	0	0	0	0	0	0
group_3151	WP_124042277.1|helix-turn-helix domain-containing protein [Clostridium perfringens]	69	9.22827e-37	K	1	1	1	1	1	1	1	1	1	1	1	1	1	1	1	1	1	1	1	1	1	1	1	1	1	1	1	1	0	1	1	0	0	0	0	0	0	0	0	0	0	0	0	0	0
group_5049	WP_142975666.1|hypothetical protein [Clostridium perfringens]	826	0.0	L	1	0	1	1	1	1	1	1	1	1	1	1	1	1	1	1	1	1	1	1	1	1	1	1	1	1	0	0	0	0	0	0	0	0	0	0	0	0	0	0	0	0	0	0	0
group_5431	WP_061428486.1|hypothetical protein [Clostridium perfringens]	221	5.21838e-146		1	1	1	1	1	1	1	1	1	1	1	1	1	1	1	1	1	1	1	1	1	1	1	1	1	1	1	1	1	1	1	1	0	0	0	0	0	0	0	0	0	0	0	0	0
group_5433	WP_164792844.1|HNH endonuclease [Clostridium perfringens]	260	0.0	L	1	1	1	1	1	1	1	1	1	1	1	1	1	1	1	1	1	1	1	1	1	1	1	1	1	1	1	0	0	0	0	0	0	0	0	0	0	0	0	0	0	0	0	0	0
group_1676	WP_124041998.1|hypothetical protein [Clostridium perfringens]	180	7.39026e-114		1	1	1	1	1	1	1	1	1	1	1	1	1	1	1	1	1	1	1	1	1	1	1	1	1	1	1	1	1	1	0	1	0	0	0	0	0	0	0	0	0	0	0	0	0
group_1907	WP_124041696.1|endo-beta-N-acetylglucosaminidase [Clostridium perfringens]	915	0.0	G	1	1	1	1	1	1	1	1	1	1	1	1	1	1	1	1	1	1	1	1	1	1	1	1	1	1	1	1	1	1	1	1	0	0	0	0	0	0	0	0	0	0	0	0	0
group_1909	WP_164790071.1|recombinase family protein [Clostridium perfringens]	490	0.0	L	1	1	1	1	1	0	1	1	1	1	1	1	1	1	1	1	1	1	1	1	1	1	1	1	1	1	0	0	0	0	0	0	0	0	0	1	0	0	0	0	0	0	0	0	0
group_2770	WP_164790069.1|hypothetical protein [Clostridium perfringens]	65	3.6967e-35		1	1	1	1	1	0	1	1	1	1	1	1	1	1	1	1	1	1	1	1	1	1	1	1	1	1	0	0	0	0	0	0	0	0	0	1	0	0	0	0	0	0	0	0	0
group_3160	WP_124041624.1|hypothetical protein [Clostridium perfringens]	243	6.76982e-168	S	1	1	1	1	1	1	1	1	1	1	1	1	1	1	1	1	1	1	1	1	1	1	1	1	1	1	1	1	1	1	0	0	0	0	0	0	0	0	0	0	0	0	0	0	0
group_4367	WP_124042278.1|hypothetical protein [Clostridium perfringens]	100	1.39774e-57		1	1	1	1	1	1	1	1	1	1	1	1	1	1	1	1	1	1	1	1	1	1	1	1	1	1	1	1	0	0	1	0	0	0	0	0	0	0	0	0	0	0	0	0	0
group_4375	WP_124041623.1|LPXTG cell wall anchor domain-containing protein [Clostridium perfringens]	243	1.47528e-167		1	1	1	1	1	1	1	1	1	1	1	1	1	1	1	1	1	1	1	1	1	1	1	1	1	1	1	1	1	1	0	0	0	0	0	0	0	0	0	0	0	0	0	0	0
group_4376	WP_124041621.1|VWA domain-containing protein [Clostridium perfringens]	622	0.0	S	1	1	1	1	1	1	1	1	1	1	1	1	1	1	1	1	1	1	1	1	1	1	1	1	1	1	1	1	1	1	0	0	0	0	0	0	0	0	0	0	0	0	0	0	0
group_4856	WP_131443314.1|hypothetical protein [Clostridium perfringens]	216	2.66433e-148		1	1	1	1	1	1	1	1	1	1	1	1	1	1	1	1	1	1	1	1	1	1	1	1	1	1	1	1	1	1	1	1	0	0	0	0	0	0	0	0	0	0	0	0	0
group_4938	WP_110034763.1|DUF434 domain-containing protein [Clostridium perfringens]	237	4.15098e-163	S	1	1	1	1	1	1	1	1	1	1	1	1	1	1	1	1	1	1	1	1	1	1	1	1	1	1	1	1	1	1	1	1	0	0	0	0	0	0	0	0	0	0	0	0	0
group_5552	WP_061426101.1|hypothetical protein [Clostridium perfringens]	407	0.0	V	1	1	1	1	1	1	1	1	1	1	1	1	1	1	1	1	1	1	1	1	1	1	1	1	1	1	1	1	1	1	1	1	0	0	1	1	0	0	0	0	0	0	0	0	0
group_5573	WP_124041622.1|hypothetical protein [Clostridium perfringens]	208	1.73063e-136		1	1	1	1	1	1	1	1	1	1	1	1	1	1	1	1	1	1	1	1	1	1	1	1	1	1	1	1	1	1	0	0	0	0	0	0	0	0	0	0	0	0	0	0	0
group_9321	WP_124040707.1|ABC transporter ATP-binding protein [Clostridium perfringens]	226	2.61535e-154	V	1	1	1	1	1	1	1	1	1	1	1	1	1	1	1	1	1	1	1	1	1	1	1	1	1	1	1	1	1	1	1	1	0	0	1	1	0	0	0	0	0	0	0	0	0
group_3014	WP_131439816.1|hypothetical protein [Clostridium perfringens]	283	0.0		1	1	1	1	1	1	1	1	1	1	1	1	1	1	1	1	1	1	1	1	1	1	1	1	1	1	1	1	1	0	0	0	0	0	0	0	0	0	0	0	0	0	0	0	0
group_5576	WP_124042110.1|rhomboid family intramembrane serine protease [Clostridium perfringens]	263	0.0	S	1	1	1	1	1	1	1	1	1	1	1	1	1	1	1	1	1	1	1	1	1	1	1	1	1	1	1	1	1	1	1	1	0	0	0	0	0	0	0	0	0	0	0	0	0
group_10729	WP_124046605.1|hypothetical protein [Clostridium perfringens]	60	7.43252e-29		1	1	1	1	1	1	1	1	1	1	1	1	1	1	1	1	1	1	1	1	1	1	1	1	1	1	0	0	0	0	1	0	0	0	0	0	0	0	0	0	0	0	0	0	0
group_2718	WP_075809931.1|hypothetical protein [Clostridium perfringens]	139	2.11706e-89		1	1	1	1	1	1	1	1	1	1	1	1	1	1	1	1	1	1	1	1	1	1	0	1	1	1	0	0	0	0	0	0	0	0	0	1	0	0	0	0	0	0	0	0	0
group_4365	WP_124042197.1|family 20 glycosylhydrolase [Clostridium perfringens]	527	0.0	G	1	1	1	1	1	1	1	1	1	1	1	1	1	1	1	1	1	1	1	1	1	1	1	1	1	1	1	1	1	1	1	1	0	0	0	0	0	0	0	0	0	0	0	0	0
group_4374	WP_061428896.1|hypothetical protein [Clostridium perfringens]	184	1.68302e-118		1	1	1	1	1	1	1	1	1	1	1	1	1	1	1	1	1	1	1	1	1	1	1	1	1	1	1	1	1	1	1	1	0	0	0	0	0	0	0	0	0	0	0	0	0
cpo	WP_124041330.1|alpha/beta hydrolase [Clostridium perfringens]	273	0.0	I	1	1	1	1	1	1	1	1	1	1	1	1	1	1	1	1	1	1	1	1	1	1	1	1	1	1	1	1	1	1	1	1	0	0	0	0	0	0	0	0	0	0	0	0	0
group_4392	WP_061427134.1|hypothetical protein [Clostridium perfringens]	427	0.0		1	1	1	1	1	1	1	1	1	1	1	1	1	1	1	1	1	1	1	1	1	1	1	1	1	1	0	1	0	0	0	0	0	0	0	1	0	0	0	0	0	0	0	0	0
group_5553	WP_124045860.1|ABC transporter permease [Clostridium perfringens]	371	0.0		1	1	1	1	1	1	1	1	1	1	1	1	1	1	1	1	1	1	1	1	1	1	1	0	1	1	1	0	1	1	1	1	0	0	1	1	0	0	0	0	0	0	0	0	0
group_5574	WP_061429249.1|hypothetical protein [Clostridium perfringens]	115	5.53349e-69		1	1	1	1	1	1	1	1	1	1	1	1	1	1	1	1	1	1	1	1	1	1	1	1	1	1	1	1	1	1	1	1	0	0	0	0	0	0	0	0	0	0	0	0	0
group_8164	WP_110015969.1|hypothetical protein [Clostridium perfringens]	108	1.17287e-66		1	1	1	1	1	1	1	1	1	1	1	1	1	1	1	1	1	1	1	1	1	1	1	1	1	1	1	0	0	0	0	0	0	0	0	0	0	0	0	0	0	0	0	0	0
group_9117	WP_061416231.1|hypothetical protein [Clostridium perfringens]	151	4.01367e-99		1	1	1	1	1	1	1	1	1	1	1	1	1	1	1	1	1	1	1	1	1	1	1	1	1	1	0	0	0	0	0	0	0	0	0	0	0	0	0	0	0	0	0	0	0
group_9118	WP_061416233.1|trypsin-like peptidase domain-containing protein [Clostridium perfringens]	216	1.27313e-150	O	1	1	1	1	1	1	1	1	1	1	1	1	1	1	1	1	1	1	1	1	1	1	1	1	1	1	0	0	0	0	0	0	0	0	0	0	0	0	0	0	0	0	0	0	0
group_11291	WP_124041823.1|CPBP family intramembrane metalloprotease [Clostridium perfringens]	267	0.0	S	1	1	1	1	1	1	1	1	1	1	1	1	1	1	1	1	1	1	1	1	1	1	1	1	1	1	0	1	1	1	1	1	0	0	0	0	0	0	0	0	0	0	0	0	0
group_2425	WP_164792262.1|tyrosine-type recombinase/integrase [Clostridium perfringens]	418	0.0	L	1	1	1	1	1	1	1	1	1	1	1	1	1	1	1	1	1	1	1	1	1	1	0	1	1	1	0	0	0	1	0	0	0	0	0	0	0	0	0	0	0	0	0	0	0
group_2428	WP_124041498.1|SH3 domain-containing protein [Clostridium perfringens]	675	0.0		1	1	1	1	1	1	1	1	1	1	1	1	1	1	1	1	1	1	1	1	1	1	1	1	1	1	1	1	1	1	1	1	0	0	0	0	0	0	0	0	0	0	0	0	0
group_3100	WP_003459666.1|hypothetical protein [Clostridium perfringens]	161	9.40439e-106		1	1	1	1	1	0	1	1	1	1	1	1	1	1	1	1	1	1	1	1	1	1	1	1	1	1	0	0	0	0	0	0	0	0	0	1	0	0	0	0	0	0	0	0	0
group_5539	WP_124041508.1|hypothetical protein [Clostridium perfringens]	59	3.28192e-27		1	1	1	1	1	1	1	1	1	1	1	1	1	1	1	1	1	1	1	1	1	1	1	1	1	1	1	1	1	1	1	1	0	0	0	0	0	0	0	0	0	0	0	0	0
group_5545	WP_061427305.1|hypothetical protein [Clostridium perfringens]	106	2.17391e-61		1	1	1	1	1	1	1	1	1	1	1	1	1	1	1	1	1	1	1	1	1	1	1	1	1	1	1	1	1	1	1	1	0	0	0	0	0	0	0	0	0	0	0	0	0
group_5577	WP_124041336.1|LPXTG cell wall anchor domain-containing protein [Clostridium perfringens]	724	0.0	M	1	1	1	1	1	1	1	1	1	1	1	1	1	1	1	1	1	1	1	1	1	1	1	1	1	1	1	1	1	1	1	1	0	0	0	0	0	0	0	0	0	0	0	0	0
group_11750	WP_162485791.1|hypothetical protein [Clostridium perfringens]	58	1.86444e-26		1	1	1	1	1	1	1	1	1	1	1	1	1	1	1	1	1	1	1	1	1	1	1	1	1	1	0	0	0	0	0	0	0	0	0	0	0	0	0	0	0	0	0	0	0
group_2141	WP_075809811.1|hypothetical protein [Clostridium perfringens]	110	2.51369e-66		1	1	1	1	1	1	1	1	1	1	1	1	1	1	1	1	1	1	1	1	1	1	0	1	1	1	0	0	0	0	0	0	0	0	0	0	0	0	0	0	0	0	0	0	0
group_3678	WP_164792261.1|peptidase [Clostridium perfringens]	167	3.07906e-107		0	1	1	1	1	1	1	1	1	1	1	1	1	1	1	1	1	1	1	1	1	1	0	1	1	1	0	0	0	1	0	0	0	0	0	0	0	0	0	0	0	0	0	0	0
group_3679	WP_164792270.1|replication initiation factor domain-containing protein [Clostridium perfringens]	343	0.0	L	0	1	1	1	1	1	1	1	1	1	1	1	1	1	1	1	1	1	1	1	1	1	0	1	1	1	0	0	0	1	0	0	0	0	0	0	0	0	0	0	0	0	0	0	0
group_4366	WP_124042245.1|Gfo/Idh/MocA family oxidoreductase [Clostridium perfringens]	415	0.0	S	1	1	1	1	1	1	1	1	1	1	1	1	1	1	1	1	1	1	1	1	1	1	1	1	1	1	1	1	1	1	1	1	0	0	0	0	0	0	0	0	0	0	0	0	0
group_4377	WP_061429174.1|type II secretion system protein [Clostridium perfringens]	139	5.21931e-88	NU	1	1	1	1	1	1	1	1	1	1	1	1	1	1	1	1	1	1	1	1	1	1	1	1	1	1	1	1	1	1	1	1	0	0	0	0	0	0	0	0	0	0	0	0	0
amiF	WP_124042173.1|carbon-nitrogen hydrolase family protein [Clostridium perfringens]	278	0.0	S	1	1	1	1	1	1	1	1	1	1	1	1	1	1	1	1	1	1	1	1	1	1	1	1	1	1	1	1	0	1	1	1	0	0	0	0	0	0	0	0	0	0	0	0	0
group_5544	WP_061427251.1|hypothetical protein [Clostridium perfringens]	136	1.7701e-89	S	1	1	1	1	1	1	1	1	1	1	1	1	1	1	1	1	1	1	1	1	1	1	1	1	1	1	1	1	1	1	1	1	0	0	0	0	0	0	0	0	0	0	0	0	0
group_5567	WP_124040736.1|hypothetical protein [Clostridium perfringens]	135	4.45259e-84		1	1	1	1	1	1	1	1	1	1	1	1	1	1	1	1	1	1	1	1	1	1	1	1	1	1	1	1	1	1	1	1	0	0	0	0	0	0	0	0	0	0	0	0	0
group_5571	WP_124041111.1|MetS family NSS transporter small subunit [Clostridium perfringens]	35	9.67771e-10		1	1	1	1	1	1	1	1	1	1	1	1	1	1	1	1	1	1	1	1	1	1	1	1	1	1	1	1	1	1	1	1	0	0	0	0	0	0	0	0	0	0	0	0	0
group_5994	WP_061416206.1|hypothetical protein [Clostridium perfringens]	136	1.86043e-90		1	1	1	1	1	1	1	1	1	1	1	1	1	1	1	1	1	1	1	1	1	1	1	1	1	1	0	0	0	0	0	0	0	0	0	0	0	0	0	0	0	0	0	0	0
group_5995	WP_061429524.1|hypothetical protein [Clostridium perfringens]	139	1.58139e-87	S	1	1	1	1	1	1	1	1	1	1	1	1	1	1	1	1	1	1	1	1	1	1	1	1	1	1	0	0	0	0	0	0	0	0	0	0	0	0	0	0	0	0	0	0	0
group_9286	WP_061426911.1|hypothetical protein [Clostridium perfringens]	62	6.38094e-30		1	1	1	1	1	1	1	1	1	1	1	1	1	1	1	1	1	1	1	1	1	1	1	1	1	1	1	1	1	1	1	1	0	0	0	0	0	0	0	0	0	0	0	0	0
group_9348	WP_124046683.1|hypothetical protein [Clostridium perfringens]	82	7.25607e-45		1	1	1	1	1	1	1	1	1	1	1	1	1	1	1	1	1	1	1	1	1	1	1	1	1	1	1	0	1	1	1	1	0	0	0	0	0	0	0	0	0	0	0	0	0
group_9365	WP_124041110.1|sodium-dependent transporter [Clostridium perfringens]	506	0.0	S	1	1	1	1	1	1	1	1	1	1	1	1	1	1	1	1	1	1	1	1	1	1	1	1	1	1	1	1	1	1	1	1	0	0	0	0	0	0	0	0	0	0	0	0	0
group_11292	WP_124042300.1|hypothetical protein [Clostridium perfringens]	224	3.01959e-153		1	1	1	1	1	1	1	1	1	1	1	1	1	1	1	1	1	1	1	1	1	1	1	1	1	1	1	1	0	1	1	1	0	0	0	0	0	0	0	0	0	0	0	0	0
group_11368	WP_061416189.1|hypothetical protein [Clostridium perfringens]	95	4.10286e-56		1	1	1	1	1	1	1	1	1	1	1	1	1	1	1	1	1	1	1	1	1	1	1	1	1	1	0	0	0	0	0	0	0	0	0	0	0	0	0	0	0	0	0	0	0
group_11369	WP_061416171.1|leucine-rich repeat domain-containing protein [Clostridium perfringens]	391	0.0	E	1	1	1	1	1	1	1	1	1	1	1	1	1	1	1	1	1	1	1	1	1	1	1	1	1	1	0	0	0	0	0	0	0	0	0	0	0	0	0	0	0	0	0	0	0
group_2765	WP_164792269.1|DNA translocase FtsK [Clostridium perfringens]	458	0.0	D	0	1	1	1	1	1	1	1	1	1	1	1	1	1	1	1	1	1	1	1	1	1	0	1	1	1	0	0	0	1	0	0	0	0	0	0	0	0	0	0	0	0	0	0	0
group_3162	WP_075841117.1|hypothetical protein [Clostridium perfringens]	375	0.0	L	1	1	1	1	1	1	1	1	1	1	1	1	1	1	1	1	1	1	1	1	1	1	1	1	1	1	0	0	0	0	0	0	0	0	0	0	0	0	0	0	0	0	0	0	0
group_3692	WP_143831191.1|hypothetical protein [Clostridium perfringens]	828	0.0	L	1	1	1	1	1	1	1	1	1	1	1	1	1	1	1	1	1	1	1	1	1	1	1	1	1	1	0	0	0	0	0	0	0	0	0	0	0	0	0	0	0	0	0	0	0
group_3739	WP_124042256.1|hypothetical protein [Clostridium perfringens]	196	3.37402e-132		1	1	1	1	1	1	1	1	1	1	1	1	1	1	1	1	1	1	1	1	1	1	1	1	1	1	0	1	0	1	1	0	0	0	0	0	0	0	0	0	0	0	0	0	0
group_4106	WP_124041825.1|DUF1311 domain-containing protein [Clostridium perfringens]	261	4.61668e-173	S	1	1	1	1	1	1	1	1	1	1	1	1	1	1	1	1	1	1	1	1	1	1	1	1	1	1	0	1	1	1	1	1	0	0	0	0	0	0	0	0	0	0	0	0	0
sipT_2	WP_061429515.1|signal peptidase I [Clostridium perfringens]	175	1.95643e-117	U	1	1	1	1	1	1	1	1	1	1	1	1	1	1	1	1	1	1	1	1	1	1	1	1	1	1	0	0	0	0	0	0	0	0	0	0	0	0	0	0	0	0	0	0	0
hly	WP_061416196.1|beta-channel forming toxin NetE [Clostridium perfringens]	322	0.0	S	1	1	1	1	1	1	1	1	1	1	1	1	1	1	1	1	1	1	0	1	1	1	1	1	1	1	0	0	0	0	0	0	0	0	0	0	0	0	0	0	0	0	0	0	0
group_5536	WP_124041127.1|hypothetical protein [Clostridium perfringens]	79	1.45156e-39		1	1	1	1	1	1	1	1	1	1	1	1	1	1	1	1	1	1	1	1	1	1	1	1	1	1	1	1	1	0	1	1	0	0	0	0	0	0	0	0	0	0	0	0	0
group_5996	WP_061416192.1|hypothetical protein [Clostridium perfringens]	142	1.46872e-93	M	1	1	1	1	1	1	1	1	1	1	1	1	1	1	1	1	1	1	1	1	1	1	1	1	1	1	0	0	0	0	0	0	0	0	0	0	0	0	0	0	0	0	0	0	0
group_5998	WP_124040754.1|phosphotransferase [Clostridium perfringens]	323	0.0	S	1	1	1	1	1	1	1	1	1	1	1	1	1	1	1	1	1	1	1	1	1	1	1	1	1	1	0	1	1	1	0	0	0	0	0	0	0	0	0	0	0	0	0	0	0
mltF_1	WP_124046306.1|EAL domain-containing protein [Clostridium perfringens]	540	0.0	T	1	1	1	1	1	1	1	1	1	1	1	1	1	1	1	1	1	1	1	1	1	1	1	1	1	1	1	0	1	1	1	1	0	0	0	0	0	0	0	0	0	0	0	0	0
group_9298	WP_124042299.1|hypothetical protein [Clostridium perfringens]	100	1.51823e-55		1	1	1	1	1	1	1	1	1	1	1	1	1	1	1	1	1	1	1	1	1	1	1	1	1	1	1	1	0	1	1	1	0	0	0	0	0	0	0	0	0	0	0	0	0
group_9299	WP_124041345.1|hypothetical protein [Clostridium perfringens]	164	1.29258e-109	KT	1	1	1	1	1	1	1	1	1	1	1	1	1	1	1	1	1	1	1	1	1	1	1	1	1	1	1	1	0	1	1	1	0	0	0	0	0	0	0	0	0	0	0	0	0
group_9376	WP_061429337.1|hypothetical protein [Clostridium perfringens]	63	5.9662e-32		1	1	1	1	1	1	1	1	1	1	1	1	1	1	1	1	1	1	1	1	1	1	1	1	1	1	1	1	0	1	1	1	0	0	0	0	0	0	0	0	0	0	0	0	0
group_11364	WP_061429526.1|hypothetical protein [Clostridium perfringens]	403	0.0		1	1	1	1	1	1	1	1	1	1	1	1	1	1	1	1	1	1	0	1	1	1	1	1	1	1	0	0	0	0	0	0	0	0	0	0	0	0	0	0	0	0	0	0	0
group_2775	WP_124046631.1|phage tail tape measure protein [Clostridium perfringens]	763	0.0	D	1	1	1	1	1	1	1	1	1	1	1	1	1	1	1	1	1	1	1	1	1	1	1	1	1	1	0	0	0	1	1	0	0	0	0	0	0	0	0	0	0	0	0	0	0
group_3188	WP_124046626.1|phage terminase large subunit [Clostridium perfringens]	413	0.0	S	1	1	1	1	1	1	1	1	1	1	1	1	1	1	1	1	1	1	1	1	1	1	1	1	1	1	0	0	0	1	1	0	0	0	0	0	0	0	0	0	0	0	0	0	0
group_3740	WP_164473005.1|DUF4355 domain-containing protein [Clostridium perfringens]	189	2.16599e-123	S	1	1	1	1	1	1	1	1	1	1	1	1	1	1	1	1	1	1	1	1	1	1	1	1	1	1	0	0	0	1	1	0	0	0	0	0	0	0	0	0	0	0	0	0	0
group_3741	WP_124046630.1|N4-gp56 family major capsid protein [Clostridium perfringens]	285	0.0	S	1	1	1	1	1	1	1	1	1	1	1	1	1	1	1	1	1	1	1	1	1	1	1	1	1	1	0	0	0	1	1	0	0	0	0	0	0	0	0	0	0	0	0	0	0
group_3744	WP_061416211.1|DNA/RNA non-specific endonuclease [Clostridium perfringens]	247	8.4554e-176	F	1	1	1	1	1	1	1	1	1	1	1	1	1	1	1	1	0	1	0	1	1	1	1	1	1	1	0	0	0	0	0	0	0	0	0	0	0	0	0	0	0	0	0	0	0
group_4495	WP_124046621.1|hypothetical protein [Clostridium perfringens]	94	1.21755e-56		1	1	1	1	1	1	1	1	1	1	1	1	1	1	1	1	1	1	1	1	1	1	1	1	1	1	0	0	0	1	1	0	0	0	0	0	0	0	0	0	0	0	0	0	0
group_4496	WP_124046625.1|recombinase family protein [Clostridium perfringens]	198	2.21115e-135	L	1	1	1	1	1	1	1	1	1	1	1	1	1	1	1	1	1	1	1	1	1	1	1	1	1	1	0	0	0	1	1	0	0	0	0	0	0	0	0	0	0	0	0	0	0
group_4497	WP_081109949.1|phage portal protein [Clostridium perfringens]	449	0.0	S	1	1	1	1	1	1	1	1	1	1	1	1	1	1	1	1	1	1	1	1	1	1	1	1	1	1	0	0	0	1	1	0	0	0	0	0	0	0	0	0	0	0	0	0	0
group_4498	WP_061428038.1|hypothetical protein [Clostridium perfringens]	99	1.73385e-56	S	1	1	1	1	1	1	1	1	1	1	1	1	1	1	1	1	1	1	1	1	1	1	1	1	1	1	0	0	0	1	1	0	0	0	0	0	0	0	0	0	0	0	0	0	0
group_4499	WP_061428036.1|HK97 gp10 family phage protein [Clostridium perfringens]	141	3.98381e-94	S	1	1	1	1	1	1	1	1	1	1	1	1	1	1	1	1	1	1	1	1	1	1	1	1	1	1	0	0	0	1	1	0	0	0	0	0	0	0	0	0	0	0	0	0	0
group_4500	WP_124046633.1|phage tail protein [Clostridium perfringens]	634	0.0	M	1	1	1	1	1	1	1	1	1	1	1	1	1	1	1	1	1	1	1	1	1	1	1	1	1	1	0	0	0	1	1	0	0	0	0	0	0	0	0	0	0	0	0	0	0
group_5569	WP_124041053.1|EF2563 family selenium-dependent molybdenum hydroxylase system protein [Clostridium perfringens]	267	0.0	S	1	1	1	1	1	1	1	1	1	1	1	1	1	1	1	1	1	1	1	1	1	1	1	1	1	1	1	1	1	1	0	0	0	0	0	0	0	0	0	0	0	0	0	0	0
group_5570	WP_124041062.1|iron ABC transporter permease [Clostridium perfringens]	329	0.0	P	1	1	1	1	1	1	1	1	1	1	1	1	1	1	1	1	1	1	1	1	1	1	1	1	1	1	1	1	1	1	0	0	0	0	0	0	0	0	0	0	0	0	0	0	0
group_5971	WP_124046632.1|phage tail family protein [Clostridium perfringens]	236	5.72201e-168	S	1	1	1	1	1	1	1	1	1	1	1	1	1	1	1	1	1	1	1	1	1	1	1	1	1	1	0	0	0	1	1	0	0	0	0	0	0	0	0	0	0	0	0	0	0
group_5997	WP_124041145.1|hypothetical protein [Clostridium perfringens]	121	1.5967e-73		1	1	1	1	1	1	1	1	1	1	1	1	1	1	1	1	1	1	1	1	1	1	1	1	1	1	0	1	0	1	1	1	0	0	0	0	0	0	0	0	0	0	0	0	0
group_7685	WP_142975629.1|hypothetical protein [Clostridium perfringens]	156	2.42857e-94		1	1	1	1	1	1	1	1	1	1	1	1	1	1	1	1	1	1	1	1	1	1	1	1	1	1	1	0	0	0	0	0	0	0	0	0	0	0	0	0	0	0	0	0	0
group_7686	WP_061427040.1|hypothetical protein [Clostridium perfringens]	332	0.0		1	1	1	1	1	1	1	1	1	1	1	1	1	1	1	1	1	1	1	1	1	1	1	1	1	1	1	0	0	0	0	0	0	0	0	0	0	0	0	0	0	0	0	0	0
group_9287	WP_003477294.1|hypothetical protein [Clostridium perfringens]	64	1.46367e-34		1	1	1	1	1	1	1	1	1	1	1	1	1	1	1	1	1	1	1	1	1	1	1	1	1	1	1	0	0	0	0	0	0	0	0	0	0	0	0	0	0	0	0	0	0
group_9350	WP_164472511.1|putative selenium-dependent hydroxylase accessory protein YqeC [Clostridium perfringens]	239	1.15658e-159	D	1	1	1	1	1	1	1	1	1	1	1	1	1	1	1	1	1	1	1	1	1	1	1	1	1	1	1	1	1	1	0	0	0	0	0	0	0	0	0	0	0	0	0	0	0
group_9351	WP_124041054.1|XdhC family protein [Clostridium perfringens]	270	0.0	O	1	1	1	1	1	1	1	1	1	1	1	1	1	1	1	1	1	1	1	1	1	1	1	1	1	1	1	1	1	1	0	0	0	0	0	0	0	0	0	0	0	0	0	0	0
norR_2	AMN34583.1|ATPase AAA [Clostridium perfringens]	588	0.0	KT	1	1	1	1	1	1	1	1	1	1	1	1	1	1	1	1	1	1	1	1	1	1	1	1	1	1	1	1	1	1	0	0	0	0	0	0	0	0	0	0	0	0	0	0	0
dpaL	WP_061426287.1|diaminopropionate ammonia-lyase [Clostridium perfringens]	400	0.0	E	1	1	1	1	1	1	1	1	1	1	1	1	1	1	1	1	1	1	1	1	1	1	1	1	1	1	1	1	1	1	0	0	0	0	0	0	0	0	0	0	0	0	0	0	0
ylmB	WP_124041055.1|YgeY family selenium metabolism-linked hydrolase [Clostridium perfringens]	395	0.0	E	1	1	1	1	1	1	1	1	1	1	1	1	1	1	1	1	1	1	1	1	1	1	1	1	1	1	1	1	1	1	0	0	0	0	0	0	0	0	0	0	0	0	0	0	0
dan	WP_124041056.1|D-aminoacylase [Clostridium perfringens]	529	0.0	Q	1	1	1	1	1	1	1	1	1	1	1	1	1	1	1	1	1	1	1	1	1	1	1	1	1	1	1	1	1	1	0	0	0	0	0	0	0	0	0	0	0	0	0	0	0
ssnA	WP_124041057.1|putative aminohydrolase SsnA [Clostridium perfringens]	442	0.0	F	1	1	1	1	1	1	1	1	1	1	1	1	1	1	1	1	1	1	1	1	1	1	1	1	1	1	1	1	1	1	0	0	0	0	0	0	0	0	0	0	0	0	0	0	0
uacT_1	WP_061429413.1|purine permease [Clostridium perfringens]	477	0.0	F	1	1	1	1	1	1	1	1	1	1	1	1	1	1	1	1	1	1	1	1	1	1	1	1	1	1	1	1	1	1	0	0	0	0	0	0	0	0	0	0	0	0	0	0	0
preA	WP_061426291.1|4Fe-4S binding protein [Clostridium perfringens]	362	0.0	C	1	1	1	1	1	1	1	1	1	1	1	1	1	1	1	1	1	1	1	1	1	1	1	1	1	1	1	1	1	1	0	0	0	0	0	0	0	0	0	0	0	0	0	0	0
group_9359	WP_124041058.1|dihydropyrimidinase [Clostridium perfringens]	465	0.0	F	1	1	1	1	1	1	1	1	1	1	1	1	1	1	1	1	1	1	1	1	1	1	1	1	1	1	1	1	1	1	0	0	0	0	0	0	0	0	0	0	0	0	0	0	0
group_9360	WP_124041059.1|selenium-dependent xanthine dehydrogenase [Clostridium perfringens]	853	0.0	C	1	1	1	1	1	1	1	1	1	1	1	1	1	1	1	1	1	1	1	1	1	1	1	1	1	1	1	1	1	1	0	0	0	0	0	0	0	0	0	0	0	0	0	0	0
yabJ	WP_061426294.1|RidA family protein [Clostridium perfringens]	124	8.51035e-80	J	1	1	1	1	1	1	1	1	1	1	1	1	1	1	1	1	1	1	1	1	1	1	1	1	1	1	1	1	1	1	0	0	0	0	0	0	0	0	0	0	0	0	0	0	0
group_9362	WP_124041060.1|hypothetical protein [Clostridium perfringens]	185	2.58721e-123	F	1	1	1	1	1	1	1	1	1	1	1	1	1	1	1	1	1	1	1	1	1	1	1	1	1	1	1	1	1	1	0	0	0	0	0	0	0	0	0	0	0	0	0	0	0
group_9363	WP_124041061.1|ABC transporter substrate-binding protein [Clostridium perfringens]	343	0.0	P	1	1	1	1	1	1	1	1	1	1	1	1	1	1	1	1	1	1	1	1	1	1	1	1	1	1	1	1	1	1	0	0	0	0	0	0	0	0	0	0	0	0	0	0	0
fecE_1	WP_061426298.1|ABC transporter ATP-binding protein [Clostridium perfringens]	259	0.0	HP	1	1	1	1	1	1	1	1	1	1	1	1	1	1	1	1	1	1	1	1	1	1	1	1	1	1	1	1	1	1	0	0	0	0	0	0	0	0	0	0	0	0	0	0	0
group_9373	WP_124041607.1|hypothetical protein [Clostridium perfringens]	209	1.05869e-134	S	1	1	1	1	1	1	1	1	1	1	1	1	1	1	1	1	1	1	1	1	1	1	1	1	1	1	1	1	1	1	0	0	0	0	0	0	0	0	0	0	0	0	0	0	0
group_9374	WP_124041606.1|DUF350 domain-containing protein [Clostridium perfringens]	143	2.03858e-88	S	1	1	1	1	1	1	1	1	1	1	1	1	1	1	1	1	1	1	1	1	1	1	1	1	1	1	1	1	1	1	0	0	0	0	0	0	0	0	0	0	0	0	0	0	0
speE_2	WP_124041605.1|polyamine aminopropyltransferase [Clostridium perfringens]	500	0.0	S	1	1	1	1	1	1	1	1	1	1	1	1	1	1	1	1	1	1	1	1	1	1	1	1	1	1	1	1	1	1	0	0	0	0	0	0	0	0	0	0	0	0	0	0	0
group_11382	WP_139312203.1|GHKL domain-containing protein [Clostridium perfringens]	433	0.0	T	1	1	1	1	1	1	1	1	1	1	1	1	1	1	1	1	1	1	1	1	1	1	1	1	1	1	0	1	1	1	0	0	0	0	0	0	0	0	0	0	0	0	0	0	0
group_3743	WP_061416173.1|necrotizing enteritis toxin NetF [Clostridium perfringens]	305	0.0	S	1	1	1	1	1	1	1	1	1	1	1	1	1	1	1	1	0	1	0	1	1	1	1	1	1	1	0	0	0	0	0	0	0	0	0	0	0	0	0	0	0	0	0	0	0
group_4155	EDT70017.1|hypothetical protein CJD_A0148 [Clostridium perfringens D str. JGS1721]	36	2.94876e-07		1	1	1	1	1	1	1	1	1	1	1	1	1	1	1	1	1	1	1	1	1	1	0	1	1	1	0	0	0	0	0	0	0	0	0	0	0	0	0	0	0	0	0	0	0
group_4363	WP_061426984.1|hypothetical protein [Clostridium perfringens]	161	4.72007e-105		1	1	1	1	1	1	1	1	1	1	1	1	1	1	1	1	1	1	1	1	1	1	1	1	1	1	1	0	0	0	0	0	0	0	0	0	0	0	0	0	0	0	0	0	0
group_5288	WP_003459724.1|hypothetical protein [Clostridium perfringens]	80	1.04974e-45	CG	1	1	1	1	1	0	1	1	1	1	1	1	1	1	1	1	1	1	1	1	1	1	1	1	1	1	0	0	0	0	0	0	0	0	0	1	0	0	0	0	0	0	0	0	0
sipW_2	WP_124041625.1|signal peptidase I [Clostridium perfringens]	175	7.74156e-115	U	1	1	1	1	1	1	1	1	1	1	1	1	1	1	1	1	1	1	1	1	1	1	1	1	1	1	0	1	1	1	0	0	0	0	0	0	0	0	0	0	0	0	0	0	0
group_9285	WP_124041125.1|hypothetical protein [Clostridium perfringens]	107	1.4947e-60		1	1	1	1	1	1	1	1	1	1	1	1	1	1	1	1	1	1	1	1	1	1	1	1	1	1	1	1	1	0	0	0	0	0	0	0	0	0	0	0	0	0	0	0	0
group_11140	PWX30289.1|hypothetical protein CYK92_13520 [Clostridium perfringens]	323	0.0		1	1	1	1	1	1	1	1	1	1	1	1	1	1	1	1	1	1	1	1	1	1	1	1	1	1	0	0	0	0	0	0	0	0	0	0	0	0	0	0	0	0	0	0	0
group_11141	WP_158024731.1|hypothetical protein [Clostridium perfringens]	57	8.36411e-28		1	1	1	1	1	1	1	1	1	1	1	1	1	1	1	1	1	1	1	1	1	1	1	1	1	1	0	0	0	0	0	0	0	0	0	0	0	0	0	0	0	0	0	0	0
group_11320	WP_124046628.1|minor capsid protein [Clostridium perfringens]	255	0.0	M	1	1	1	1	1	1	1	1	1	1	1	1	1	1	1	1	1	1	1	1	1	1	1	1	1	1	0	0	0	1	1	0	0	0	0	0	0	0	0	0	0	0	0	0	0
group_11367	WP_061426738.1|DNA (cytosine-5-)-methyltransferase [Clostridium perfringens]	371	0.0	H	1	1	1	1	1	1	1	1	1	1	1	1	1	1	1	1	1	1	1	1	1	1	1	1	1	1	0	0	1	0	0	0	0	0	0	0	0	0	0	0	0	0	0	0	0
wbpI	WP_049039336.1|UDP-N-acetylglucosamine 2-epimerase (non-hydrolyzing) [Clostridium perfringens]	395	0.0	M	1	1	1	1	1	1	1	1	1	1	1	1	1	1	1	1	1	1	1	1	1	1	1	1	1	1	0	0	0	0	0	0	0	0	0	0	0	0	0	0	0	0	0	0	0
capD	WP_049039339.1|polysaccharide biosynthesis protein [Clostridium perfringens]	346	0.0	M	1	1	1	1	1	1	1	1	1	1	1	1	1	1	1	1	1	1	1	1	1	1	1	1	1	1	0	0	0	0	0	0	0	0	0	0	0	0	0	0	0	0	0	0	0
arnB	WP_049039351.1|DegT/DnrJ/EryC1/StrS family aminotransferase [Clostridium perfringens]	408	0.0	E	1	1	1	1	1	1	1	1	1	1	1	1	1	1	1	1	1	1	1	1	1	1	1	1	1	1	0	0	0	0	0	0	0	0	0	0	0	0	0	0	0	0	0	0	0
group_4478	WP_061429349.1|hypothetical protein [Clostridium perfringens]	37	0.00570131		1	1	1	1	1	1	1	1	1	1	1	1	1	1	1	1	1	1	1	1	1	1	1	1	1	1	0	0	0	0	0	0	0	0	0	0	0	0	0	0	0	0	0	0	0
wbjC	WP_049039338.1|capsular polysaccharide biosynthesis protein CapF [Clostridium perfringens]	406	0.0	GM	1	1	1	1	1	1	1	1	1	1	1	1	1	1	1	1	1	1	1	1	1	1	1	1	1	1	0	0	0	0	0	0	0	0	0	0	0	0	0	0	0	0	0	0	0
group_5540	WP_061427006.1|hypothetical protein [Clostridium perfringens]	88	4.57467e-49		1	1	1	1	1	1	1	1	1	1	1	1	1	1	1	1	1	1	1	1	1	1	1	1	1	1	1	0	0	0	0	0	0	0	0	0	0	0	0	0	0	0	0	0	0
group_5578	WP_061426108.1|hypothetical protein [Clostridium perfringens]	69	2.68368e-30		1	1	1	1	1	1	1	1	1	1	1	1	1	1	1	1	1	1	1	1	1	1	1	1	1	1	1	1	0	0	0	0	0	0	0	0	0	0	0	0	0	0	0	0	0
group_7140	WP_131370439.1|hypothetical protein [Clostridium perfringens]	161	3.96968e-109		1	1	1	1	1	1	1	1	1	1	1	1	1	1	1	1	1	1	1	1	1	1	1	1	1	1	0	0	1	0	0	0	0	0	0	0	0	0	0	0	0	0	0	0	0
group_7141	WP_061428318.1|hypothetical protein [Clostridium perfringens]	77	7.06183e-42		1	1	1	1	1	1	1	1	1	1	1	1	1	1	1	1	1	1	1	1	1	1	1	1	1	1	0	0	1	0	0	0	0	0	0	0	0	0	0	0	0	0	0	0	0
group_8157	WP_061427122.1|DGQHR domain-containing protein [Clostridium perfringens]	367	0.0	S	1	1	1	1	1	1	1	1	1	1	1	1	1	1	1	1	1	1	1	1	1	1	1	1	1	1	0	0	0	0	0	0	0	0	0	1	0	0	0	0	0	0	0	0	0
group_8158	WP_061427124.1|HNH endonuclease [Clostridium perfringens]	172	6.27646e-111	L	1	1	1	1	1	1	1	1	1	1	1	1	1	1	1	1	1	1	1	1	1	1	1	1	1	1	0	0	0	0	0	0	0	0	0	1	0	0	0	0	0	0	0	0	0
group_8159	WP_110077743.1|NTPase [Clostridium perfringens]	614	0.0	S	1	1	1	1	1	1	1	1	1	1	1	1	1	1	1	1	1	1	1	1	1	1	1	1	1	1	0	0	0	0	0	0	0	0	0	1	0	0	0	0	0	0	0	0	0
group_8160	WP_061427128.1|hypothetical protein [Clostridium perfringens]	257	0.0		1	1	1	1	1	1	1	1	1	1	1	1	1	1	1	1	1	1	1	1	1	1	1	1	1	1	0	0	0	0	0	0	0	0	0	1	0	0	0	0	0	0	0	0	0
queC	WP_061427130.1|7-cyano-7-deazaguanine synthase [Clostridium perfringens]	429	0.0	F	1	1	1	1	1	1	1	1	1	1	1	1	1	1	1	1	1	1	1	1	1	1	1	1	1	1	0	0	0	0	0	0	0	0	0	1	0	0	0	0	0	0	0	0	0
tatD	WP_110077744.1|TatD family hydrolase [Clostridium perfringens]	242	1.07276e-167	L	1	1	1	1	1	1	1	1	1	1	1	1	1	1	1	1	1	1	1	1	1	1	1	1	1	1	0	0	0	0	0	0	0	0	0	1	0	0	0	0	0	0	0	0	0
group_9288	WP_061426992.1|hypothetical protein [Clostridium perfringens]	269	0.0	L	1	1	1	1	1	1	1	1	1	1	1	1	1	1	1	1	1	1	1	1	1	1	1	1	1	1	1	0	0	0	0	0	0	0	0	0	0	0	0	0	0	0	0	0	0
group_9289	WP_061426994.1|hypothetical protein [Clostridium perfringens]	154	5.60666e-100		1	1	1	1	1	1	1	1	1	1	1	1	1	1	1	1	1	1	1	1	1	1	1	1	1	1	1	0	0	0	0	0	0	0	0	0	0	0	0	0	0	0	0	0	0
group_9290	WP_061426996.1|DUF4062 domain-containing protein [Clostridium perfringens]	318	0.0	K	1	1	1	1	1	1	1	1	1	1	1	1	1	1	1	1	1	1	1	1	1	1	1	1	1	1	1	0	0	0	0	0	0	0	0	0	0	0	0	0	0	0	0	0	0
group_9291	WP_061426998.1|terminase small subunit [Clostridium perfringens]	173	5.27018e-116	L	1	1	1	1	1	1	1	1	1	1	1	1	1	1	1	1	1	1	1	1	1	1	1	1	1	1	1	0	0	0	0	0	0	0	0	0	0	0	0	0	0	0	0	0	0
group_9292	WP_061427000.1|hypothetical protein [Clostridium perfringens]	257	6.60636e-175		1	1	1	1	1	1	1	1	1	1	1	1	1	1	1	1	1	1	1	1	1	1	1	1	1	1	1	0	0	0	0	0	0	0	0	0	0	0	0	0	0	0	0	0	0
group_9300	WP_164473004.1|hypothetical protein [Clostridium perfringens]	53	9.98512e-24		1	1	1	1	1	1	1	1	1	1	1	1	1	1	1	1	1	1	1	1	1	1	1	1	1	1	1	0	0	0	1	0	0	0	0	0	0	0	0	0	0	0	0	0	0
group_10960	WP_110083173.1|helix-turn-helix transcriptional regulator [Clostridium perfringens]	111	5.78588e-69	K	1	1	1	1	1	0	1	1	1	1	1	1	1	1	1	1	1	1	1	1	1	1	1	1	1	1	0	0	0	0	0	0	0	0	0	0	0	0	0	0	0	0	0	0	0
group_11321	WP_061428034.1|hypothetical protein [Clostridium perfringens]	117	2.21887e-72		1	1	1	1	1	1	1	1	1	1	1	1	1	1	1	1	1	1	1	1	1	1	1	1	1	1	0	0	0	0	1	0	0	0	0	0	0	0	0	0	0	0	0	0	0
group_11322	WP_061428032.1|hypothetical protein [Clostridium perfringens]	182	2.27973e-121		1	1	1	1	1	1	1	1	1	1	1	1	1	1	1	1	1	1	1	1	1	1	1	1	1	1	0	0	0	0	1	0	0	0	0	0	0	0	0	0	0	0	0	0	0
group_11323	WP_061428030.1|hypothetical protein [Clostridium perfringens]	105	3.67978e-65		1	1	1	1	1	1	1	1	1	1	1	1	1	1	1	1	1	1	1	1	1	1	1	1	1	1	0	0	0	0	1	0	0	0	0	0	0	0	0	0	0	0	0	0	0
group_11324	WP_124046634.1|ATP-binding protein [Clostridium perfringens]	385	0.0	K	1	1	1	1	1	1	1	1	1	1	1	1	1	1	1	1	1	1	1	1	1	1	1	1	1	1	0	0	0	0	1	0	0	0	0	0	0	0	0	0	0	0	0	0	0
group_11366	WP_061426558.1|GNAT family N-acetyltransferase [Clostridium perfringens]	137	4.8388e-90	K	1	1	1	1	1	1	1	1	1	1	1	1	1	1	1	1	1	1	1	1	1	1	1	1	1	1	0	0	1	0	0	0	0	0	0	0	0	0	0	0	0	0	0	0	0
group_4373	WP_164790698.1|GHKL domain-containing protein [Clostridium perfringens]	436	0.0	T	1	1	1	1	1	1	1	1	1	1	1	1	1	1	1	1	1	1	1	1	1	1	1	1	1	1	1	0	0	0	0	0	0	0	0	0	0	0	0	0	0	0	0	0	0
group_4494	WP_124046614.1|hypothetical protein [Clostridium perfringens]	1056	0.0		1	1	1	1	1	1	1	1	1	1	0	1	1	1	1	1	1	1	1	1	1	1	1	1	1	1	0	0	0	1	1	0	0	0	0	0	0	0	0	0	0	0	0	0	0
group_4501	WP_170869544.1|hypothetical protein [Clostridium perfringens]	57	2.83193e-27		1	1	1	1	1	0	1	1	1	1	1	1	1	1	1	1	1	1	1	1	1	1	1	1	1	1	0	0	0	0	0	0	0	0	0	0	0	0	0	0	0	0	0	0	0
group_4502	WP_061429434.1|DNA adenine methylase [Clostridium perfringens]	256	8.7763e-176	S	1	1	1	1	1	0	1	1	1	1	1	1	1	1	1	1	1	1	1	1	1	1	1	1	1	1	0	0	0	0	0	0	0	0	0	0	0	0	0	0	0	0	0	0	0
group_5437	WP_164792682.1|hypothetical protein [Clostridium perfringens]	164	4.27728e-103		1	1	1	1	1	1	1	1	1	1	1	1	1	1	1	1	1	1	1	1	1	1	1	1	1	1	0	0	0	0	0	0	0	0	0	0	0	0	0	0	0	0	0	0	0
group_5546	WP_164790622.1|hypothetical protein [Clostridium perfringens]	202	9.30815e-141		1	1	1	1	1	1	1	1	1	1	1	1	1	1	1	1	1	1	1	1	1	1	1	1	1	1	1	0	0	0	0	0	0	0	0	0	0	0	0	0	0	0	0	0	0
group_5905	WP_158524233.1|hypothetical protein [Clostridium perfringens]	48	1.25147e-19		1	1	1	1	1	0	1	1	1	1	1	1	1	1	1	1	1	1	1	1	1	1	1	1	1	1	0	0	0	0	0	0	0	0	0	0	0	0	0	0	0	0	0	0	0
group_5970	WP_124042254.1|terminase small subunit [Clostridium perfringens]	143	3.99995e-91	L	1	1	1	1	1	1	1	1	1	1	1	1	1	1	1	1	1	1	1	1	1	1	1	1	1	1	0	1	0	0	0	0	0	0	0	0	0	0	0	0	0	0	0	0	0
group_9301	WP_061428081.1|hypothetical protein [Clostridium perfringens]	443	0.0	D	1	1	1	1	1	1	1	1	1	1	1	1	1	1	1	1	1	1	1	1	1	1	1	1	1	1	1	0	0	0	0	0	0	0	0	0	0	0	0	0	0	0	0	0	0
group_9343	WP_164790697.1|DUF3784 domain-containing protein [Clostridium perfringens]	58	3.92143e-26	S	1	1	1	1	1	1	1	1	1	1	1	1	1	1	1	1	1	1	1	1	1	1	1	1	1	1	1	0	0	0	0	0	0	0	0	0	0	0	0	0	0	0	0	0	0
group_9344	AMN36209.1|hypothetical protein JFP838_10685 [Clostridium perfringens]	130	5.52716e-81	S	1	1	1	1	1	1	1	1	1	1	1	1	1	1	1	1	1	1	1	1	1	1	1	1	1	1	1	0	0	0	0	0	0	0	0	0	0	0	0	0	0	0	0	0	0
group_9345	WP_061428780.1|YhfC family intramembrane metalloprotease [Clostridium perfringens]	240	2.53292e-154	S	1	1	1	1	1	1	1	1	1	1	1	1	1	1	1	1	1	1	1	1	1	1	1	1	1	1	1	0	0	0	0	0	0	0	0	0	0	0	0	0	0	0	0	0	0
ypdB_1	WP_061428782.1|response regulator transcription factor [Clostridium perfringens]	235	5.56952e-164	KT	1	1	1	1	1	1	1	1	1	1	1	1	1	1	1	1	1	1	1	1	1	1	1	1	1	1	1	0	0	0	0	0	0	0	0	0	0	0	0	0	0	0	0	0	0
group_9349	WP_075808039.1|DUF1540 domain-containing protein [Clostridium perfringens]	52	4.09537e-24	S	1	1	1	1	1	1	1	1	1	1	1	1	1	1	1	1	1	1	1	1	1	1	1	1	1	1	1	0	0	0	0	0	0	0	0	0	0	0	0	0	0	0	0	0	0
group_11290	---NA---	31			1	1	1	1	1	1	1	1	1	1	1	1	1	1	1	1	1	1	1	1	1	1	1	1	1	1	0	0	0	0	0	0	0	0	0	0	0	0	0	0	0	0	0	0	0
group_11297	WP_061429362.1|hypothetical protein [Clostridium perfringens]	473	0.0	L	1	1	1	1	1	1	1	1	1	1	1	1	1	1	1	1	1	1	1	1	1	1	1	1	1	1	0	0	0	0	0	0	0	0	0	0	0	0	0	0	0	0	0	0	0
group_11298	WP_081109972.1|Alw26I/Eco31I/Esp3I family type II restriction adenine-specific DNA-methyltransferase [Clostridium perfringens]	1045	0.0	H	1	1	1	1	1	1	1	1	1	1	1	1	1	1	1	1	1	1	1	1	1	1	1	1	1	1	0	0	0	0	0	0	0	0	0	0	0	0	0	0	0	0	0	0	0
group_11299	WP_061429348.1|cysteine hydrolase [Clostridium perfringens]	210	8.65685e-151	Q	1	1	1	1	1	1	1	1	1	1	1	1	1	1	1	1	1	1	1	1	1	1	1	1	1	1	0	0	0	0	0	0	0	0	0	0	0	0	0	0	0	0	0	0	0
group_11300	AMN37231.1|hypothetical protein JFP838_12805 [Clostridium perfringens]	301	0.0	L	1	1	1	1	1	1	1	1	1	1	1	1	1	1	1	1	1	1	1	1	1	1	1	1	1	1	0	0	0	0	0	0	0	0	0	0	0	0	0	0	0	0	0	0	0
group_11301	WP_061429461.1|helix-turn-helix transcriptional regulator [Clostridium perfringens]	96	4.35379e-49	K	1	1	1	1	1	1	1	1	1	1	1	1	1	1	1	1	1	1	1	1	1	1	1	1	1	1	0	0	0	0	0	0	0	0	0	0	0	0	0	0	0	0	0	0	0
group_11302	WP_061429059.1|hypothetical protein [Clostridium perfringens]	66	3.7996e-32		1	1	1	1	1	1	1	1	1	1	1	1	1	1	1	1	1	1	1	1	1	1	1	1	1	1	0	0	0	0	0	0	0	0	0	0	0	0	0	0	0	0	0	0	0
group_11312	WP_061428155.1|hypothetical protein [Clostridium perfringens]	309	0.0		1	1	1	1	1	1	1	1	1	1	1	1	1	1	1	1	1	1	1	1	1	1	1	1	1	1	0	0	0	0	0	0	0	0	0	0	0	0	0	0	0	0	0	0	0
group_11313	WP_061428147.1|hypothetical protein [Clostridium perfringens]	331	0.0	S	1	1	1	1	1	1	1	1	1	1	1	1	1	1	1	1	1	1	1	1	1	1	1	1	1	1	0	0	0	0	0	0	0	0	0	0	0	0	0	0	0	0	0	0	0
group_11314	WP_158024738.1|hypothetical protein [Clostridium perfringens]	56	1.60126e-24		1	1	1	1	1	1	1	1	1	1	1	1	1	1	1	1	1	1	1	1	1	1	1	1	1	1	0	0	0	0	0	0	0	0	0	0	0	0	0	0	0	0	0	0	0
group_11315	WP_061428072.1|hypothetical protein [Clostridium perfringens]	400	0.0		1	1	1	1	1	1	1	1	1	1	1	1	1	1	1	1	1	1	1	1	1	1	1	1	1	1	0	0	0	0	0	0	0	0	0	0	0	0	0	0	0	0	0	0	0
group_11316	WP_061428068.1|hypothetical protein [Clostridium perfringens]	105	1.55176e-60		1	1	1	1	1	1	1	1	1	1	1	1	1	1	1	1	1	1	1	1	1	1	1	1	1	1	0	0	0	0	0	0	0	0	0	0	0	0	0	0	0	0	0	0	0
group_11318	WP_061428056.1|hypothetical protein [Clostridium perfringens]	175	8.57514e-113		1	1	1	1	1	1	1	1	1	1	1	1	1	1	1	1	1	1	1	1	1	1	1	1	1	1	0	0	0	0	0	0	0	0	0	0	0	0	0	0	0	0	0	0	0
group_11319	WP_061428050.1|hypothetical protein [Clostridium perfringens]	156	6.78582e-102		1	1	1	1	1	1	1	1	1	1	1	1	1	1	1	1	1	1	1	1	1	1	1	1	1	1	0	0	0	0	0	0	0	0	0	0	0	0	0	0	0	0	0	0	0
group_11333	WP_061427549.1|hypothetical protein [Clostridium perfringens]	75	9.71702e-42		1	1	1	1	1	0	1	1	1	1	1	1	1	1	1	1	1	1	1	1	1	1	1	1	1	1	0	0	0	0	0	0	0	0	0	0	0	0	0	0	0	0	0	0	0
group_11338	WP_061427575.1|hypothetical protein [Clostridium perfringens]	124	6.46439e-76		1	1	1	1	1	0	1	1	1	1	1	1	1	1	1	1	1	1	1	1	1	1	1	1	1	1	0	0	0	0	0	0	0	0	0	0	0	0	0	0	0	0	0	0	0
group_11339	AMN35457.1|terminase [Clostridium perfringens]	571	0.0	S	1	1	1	1	1	0	1	1	1	1	1	1	1	1	1	1	1	1	1	1	1	1	1	1	1	1	0	0	0	0	0	0	0	0	0	0	0	0	0	0	0	0	0	0	0
group_11340	WP_081109938.1|phage portal protein [Clostridium perfringens]	407	0.0	N	1	1	1	1	1	0	1	1	1	1	1	1	1	1	1	1	1	1	1	1	1	1	1	1	1	1	0	0	0	0	0	0	0	0	0	0	0	0	0	0	0	0	0	0	0
group_11341	WP_061427581.1|HK97 family phage prohead protease [Clostridium perfringens]	207	3.15355e-145	S	1	1	1	1	1	0	1	1	1	1	1	1	1	1	1	1	1	1	1	1	1	1	1	1	1	1	0	0	0	0	0	0	0	0	0	0	0	0	0	0	0	0	0	0	0
group_11342	WP_061427585.1|phage gp6-like head-tail connector protein [Clostridium perfringens]	93	2.25898e-53	S	1	1	1	1	1	0	1	1	1	1	1	1	1	1	1	1	1	1	1	1	1	1	1	1	1	1	0	0	0	0	0	0	0	0	0	0	0	0	0	0	0	0	0	0	0
group_11343	WP_061427591.1|hypothetical protein [Clostridium perfringens]	109	4.33043e-65		1	1	1	1	1	0	1	1	1	1	1	1	1	1	1	1	1	1	1	1	1	1	1	1	1	1	0	0	0	0	0	0	0	0	0	0	0	0	0	0	0	0	0	0	0
group_11350	WP_061429170.1|prepilin-type N-terminal cleavage/methylation domain-containing protein [Clostridium perfringens]	170	5.58314e-110	NU	1	1	1	1	1	1	1	1	1	1	1	1	1	1	1	1	1	1	1	1	1	1	1	1	1	1	0	0	0	0	0	0	0	0	0	0	0	0	0	0	0	0	0	0	0
group_11365	WP_170869547.1|hypothetical protein [Clostridium perfringens]	58	5.68024e-29		1	1	1	1	1	1	1	1	1	1	1	1	1	1	1	1	1	1	1	1	1	1	1	1	1	1	0	0	0	0	0	0	0	0	0	0	0	0	0	0	0	0	0	0	0
pglD	WP_061426393.1|hypothetical protein [Clostridium perfringens]	174	1.22603e-115	M	1	1	1	1	1	1	1	1	1	1	1	1	1	1	1	1	1	1	1	1	1	1	1	1	1	1	0	0	0	0	0	0	0	0	0	0	0	0	0	0	0	0	0	0	0
group_11384	WP_061426392.1|hypothetical protein [Clostridium perfringens]	203	6.29284e-139	E	1	1	1	1	1	1	1	1	1	1	1	1	1	1	1	1	1	1	1	1	1	1	1	1	1	1	0	0	0	0	0	0	0	0	0	0	0	0	0	0	0	0	0	0	0
group_11385	WP_061426389.1|glycosyltransferase [Clostridium perfringens]	373	0.0	M	1	1	1	1	1	1	1	1	1	1	1	1	1	1	1	1	1	1	1	1	1	1	1	1	1	1	0	0	0	0	0	0	0	0	0	0	0	0	0	0	0	0	0	0	0
lacA_1	WP_061426387.1|acyltransferase [Clostridium perfringens]	172	2.81222e-112	S	1	1	1	1	1	1	1	1	1	1	1	1	1	1	1	1	1	1	1	1	1	1	1	1	1	1	0	0	0	0	0	0	0	0	0	0	0	0	0	0	0	0	0	0	0
group_11387	WP_075808094.1|O-antigen polysaccharide polymerase Wzy [Clostridium perfringens]	471	0.0	S	1	1	1	1	1	1	1	1	1	1	1	1	1	1	1	1	1	1	1	1	1	1	1	1	1	1	0	0	0	0	0	0	0	0	0	0	0	0	0	0	0	0	0	0	0
group_11388	WP_061426383.1|glycosyltransferase family 4 protein [Clostridium perfringens]	386	0.0	M	1	1	1	1	1	1	1	1	1	1	1	1	1	1	1	1	1	1	1	1	1	1	1	1	1	1	0	0	0	0	0	0	0	0	0	0	0	0	0	0	0	0	0	0	0
group_11389	WP_061426381.1|sugar transferase [Clostridium perfringens]	227	4.4931e-160	M	1	1	1	1	1	1	1	1	1	1	1	1	1	1	1	1	1	1	1	1	1	1	1	1	1	1	0	0	0	0	0	0	0	0	0	0	0	0	0	0	0	0	0	0	0
group_5598	WP_164790183.1|transpeptidase-transglycosylase [Clostridium perfringens]	188	3.77859e-118	S	1	1	1	1	1	0	1	1	1	1	1	1	1	1	1	1	1	1	1	1	1	1	1	1	1	1	0	0	0	0	0	0	0	0	0	0	0	0	0	0	0	0	0	0	0
group_5610	EIA17562.1|hypothetical protein HA1_06267 [Clostridium perfringens F262]	42	4.80727e-15	S	1	1	1	1	1	0	1	1	1	1	1	1	1	1	1	1	1	1	1	1	1	1	1	1	1	1	0	0	0	0	0	0	0	0	0	0	0	0	0	0	0	0	0	0	0
group_5969	WP_061428064.1|GIY-YIG nuclease family protein [Clostridium perfringens]	171	9.86601e-116	L	1	1	1	1	1	1	1	1	1	1	1	1	1	1	1	1	1	1	1	1	1	1	1	1	1	1	0	0	0	0	0	0	0	0	0	0	0	0	0	0	0	0	0	0	0
group_5972	WP_061427520.1|hypothetical protein [Clostridium perfringens]	98	1.74888e-58		1	1	1	1	1	0	1	1	1	1	1	1	1	1	1	1	1	1	1	1	1	1	1	1	1	1	0	0	0	0	0	0	0	0	0	0	0	0	0	0	0	0	0	0	0
group_5973	WP_061427526.1|hypothetical protein [Clostridium perfringens]	114	1.98809e-71		1	1	1	1	1	0	1	1	1	1	1	1	1	1	1	1	1	1	1	1	1	1	1	1	1	1	0	0	0	0	0	0	0	0	0	0	0	0	0	0	0	0	0	0	0
group_5974	WP_061427528.1|hypothetical protein [Clostridium perfringens]	62	2.12702e-30		1	1	1	1	1	0	1	1	1	1	1	1	1	1	1	1	1	1	1	1	1	1	1	1	1	1	0	0	0	0	0	0	0	0	0	0	0	0	0	0	0	0	0	0	0
group_5975	WP_061427543.1|MarR family transcriptional regulator [Clostridium perfringens]	90	4.55177e-51	S	1	1	1	1	1	0	1	1	1	1	1	1	1	1	1	1	1	1	1	1	1	1	1	1	1	1	0	0	0	0	0	0	0	0	0	0	0	0	0	0	0	0	0	0	0
group_5976	WP_061429431.1|hypothetical protein [Clostridium perfringens]	71	6.49651e-39		1	1	1	1	1	0	1	1	1	1	1	1	1	1	1	1	1	1	1	1	1	1	1	1	1	1	0	0	0	0	0	0	0	0	0	0	0	0	0	0	0	0	0	0	0
group_5977	WP_061427555.1|hypothetical protein [Clostridium perfringens]	62	1.18823e-30		1	1	1	1	1	0	1	1	1	1	1	1	1	1	1	1	1	1	1	1	1	1	1	1	1	1	0	0	0	0	0	0	0	0	0	0	0	0	0	0	0	0	0	0	0
group_5978	WP_061427557.1|hypothetical protein [Clostridium perfringens]	108	2.21201e-63		1	1	1	1	1	0	1	1	1	1	1	1	1	1	1	1	1	1	1	1	1	1	1	1	1	1	0	0	0	0	0	0	0	0	0	1	0	0	0	0	0	0	0	0	0
group_5979	WP_061427563.1|hypothetical protein [Clostridium perfringens]	100	1.59729e-60		1	1	1	1	1	0	1	1	1	1	1	1	1	1	1	1	1	1	1	1	1	1	1	1	1	1	0	0	0	0	0	0	0	0	0	0	0	0	0	0	0	0	0	0	0
group_5980	WP_061427568.1|terminase small subunit [Clostridium perfringens]	268	0.0	L	1	1	1	1	1	0	1	1	1	1	1	1	1	1	1	1	1	1	1	1	1	1	1	1	1	1	0	0	0	0	0	0	0	0	0	0	0	0	0	0	0	0	0	0	0
group_5981	WP_061427570.1|HNH endonuclease [Clostridium perfringens]	233	7.06032e-166	V	1	1	1	1	1	0	1	1	1	1	1	1	1	1	1	1	1	1	1	1	1	1	1	1	1	1	0	0	0	0	0	0	0	0	0	0	0	0	0	0	0	0	0	0	0
group_5982	WP_061427583.1|phage major capsid protein [Clostridium perfringens]	461	0.0	S	1	1	1	1	1	0	1	1	1	1	1	1	1	1	1	1	1	1	1	1	1	1	1	1	1	1	0	0	0	0	0	0	0	0	0	0	0	0	0	0	0	0	0	0	0
group_5983	WP_061427587.1|phage head closure protein [Clostridium perfringens]	106	1.6689e-65	S	1	1	1	1	1	0	1	1	1	1	1	1	1	1	1	1	1	1	1	1	1	1	1	1	1	1	0	0	0	0	0	0	0	0	0	0	0	0	0	0	0	0	0	0	0
group_5984	WP_061427589.1|HK97 gp10 family phage protein [Clostridium perfringens]	126	1.49944e-79	S	1	1	1	1	1	0	1	1	1	1	1	1	1	1	1	1	1	1	1	1	1	1	1	1	1	1	0	0	0	0	0	0	0	0	0	0	0	0	0	0	0	0	0	0	0
group_5985	WP_061427593.1|hypothetical protein [Clostridium perfringens]	209	2.24078e-146	S	1	1	1	1	1	0	1	1	1	1	1	1	1	1	1	1	1	1	1	1	1	1	1	1	1	1	0	0	0	0	0	0	0	0	0	0	0	0	0	0	0	0	0	0	0
group_5986	WP_061427595.1|hypothetical protein [Clostridium perfringens]	174	9.11641e-116		1	1	1	1	1	0	1	1	1	1	1	1	1	1	1	1	1	1	1	1	1	1	1	1	1	1	0	0	0	0	0	0	0	0	0	0	0	0	0	0	0	0	0	0	0
group_5987	WP_075857386.1|phage tail tape measure protein [Clostridium perfringens]	1188	0.0	S	1	1	1	1	1	0	1	1	1	1	1	1	1	1	1	1	1	1	1	1	1	1	1	1	1	1	0	0	0	0	0	0	0	0	0	0	0	0	0	0	0	0	0	0	0
group_5988	WP_081109939.1|phage tail family protein [Clostridium perfringens]	233	9.89611e-161	S	1	1	1	1	1	0	1	1	1	1	1	1	1	1	1	1	1	1	1	1	1	1	1	1	1	1	0	0	0	0	0	0	0	0	0	0	0	0	0	0	0	0	0	0	0
group_5989	WP_081109940.1|phage tail protein [Clostridium perfringens]	998	0.0		1	1	1	1	1	0	1	1	1	1	1	1	1	1	1	1	1	1	1	1	1	1	1	1	1	1	0	0	0	0	0	0	0	0	0	0	0	0	0	0	0	0	0	0	0
group_5991	WP_061426473.1|hypothetical protein [Clostridium perfringens]	181	1.57912e-118		1	1	1	1	1	1	1	1	1	1	1	1	1	1	1	1	1	1	1	1	1	1	0	1	1	1	0	0	0	0	0	0	0	0	0	0	0	0	0	0	0	0	0	0	0
group_6000	WP_061426388.1|hypothetical protein [Clostridium perfringens]	500	0.0	S	1	1	1	1	1	1	1	1	1	1	1	1	1	1	1	1	1	1	1	1	1	1	1	1	1	1	0	0	0	0	0	0	0	0	0	0	0	0	0	0	0	0	0	0	0
group_6001	WP_075808095.1|glycosyltransferase [Clostridium perfringens]	385	0.0	M	1	1	1	1	1	1	1	1	1	1	1	1	1	1	1	1	1	1	1	1	1	1	1	1	1	1	0	0	0	0	0	0	0	0	0	0	0	0	0	0	0	0	0	0	0
pglA	WP_061426382.1|glycosyltransferase family 4 protein [Clostridium perfringens]	385	0.0	M	1	1	1	1	1	1	1	1	1	1	1	1	1	1	1	1	1	1	1	1	1	1	1	1	1	1	0	0	0	0	0	0	0	0	0	0	0	0	0	0	0	0	0	0	0
group_11325	WP_061427522.1|hypothetical protein [Clostridium perfringens]	145	1.71241e-91		1	1	1	1	1	0	1	1	1	1	1	1	1	1	1	1	1	1	1	1	1	1	1	1	1	1	0	0	0	0	0	0	0	0	0	0	0	0	0	0	0	0	0	0	0
group_11326	WP_061427524.1|hypothetical protein [Clostridium perfringens]	183	1.09034e-122		1	1	1	1	1	0	1	1	1	1	1	1	1	1	1	1	1	1	1	1	1	1	1	1	1	1	0	0	0	0	0	0	0	0	0	0	0	0	0	0	0	0	0	0	0
group_11327	WP_061427537.1|hypothetical protein [Clostridium perfringens]	123	3.59143e-75		1	1	1	1	1	0	1	1	1	1	1	1	1	1	1	1	1	1	1	1	1	1	1	1	1	1	0	0	0	0	0	0	0	0	0	0	0	0	0	0	0	0	0	0	0
group_11328	---NA---	31			1	1	1	1	1	0	1	1	1	1	1	1	1	1	1	1	1	1	1	1	1	1	1	1	1	1	0	0	0	0	0	0	0	0	0	0	0	0	0	0	0	0	0	0	0
group_11329	WP_061427539.1|hypothetical protein [Clostridium perfringens]	134	3.36926e-82		1	1	1	1	1	0	1	1	1	1	1	1	1	1	1	1	1	1	1	1	1	1	1	1	1	1	0	0	0	0	0	0	0	0	0	0	0	0	0	0	0	0	0	0	0
group_11330	WP_061427541.1|hypothetical protein [Clostridium perfringens]	245	7.79316e-170	S	1	1	1	1	1	0	1	1	1	1	1	1	1	1	1	1	1	1	1	1	1	1	1	1	1	1	0	0	0	0	0	0	0	0	0	0	0	0	0	0	0	0	0	0	0
group_11331	WP_061427545.1|hypothetical protein [Clostridium perfringens]	60	1.32443e-29		1	1	1	1	1	0	1	1	1	1	1	1	1	1	1	1	1	1	1	1	1	1	1	1	1	1	0	0	0	0	0	0	0	0	0	0	0	0	0	0	0	0	0	0	0
group_11332	WP_158024734.1|hypothetical protein [Clostridium perfringens]	53	3.88518e-26		1	1	1	1	1	0	1	1	1	1	1	1	1	1	1	1	1	1	1	1	1	1	1	1	1	1	0	0	0	0	0	0	0	0	0	0	0	0	0	0	0	0	0	0	0
group_11334	WP_061427551.1|hypothetical protein [Clostridium perfringens]	68	6.33587e-34		1	1	1	1	1	0	1	1	1	1	1	1	1	1	1	1	1	1	1	1	1	1	1	1	1	1	0	0	0	0	0	0	0	0	0	0	0	0	0	0	0	0	0	0	0
group_11335	WP_164803880.1|hypothetical protein [Clostridium perfringens]	41	0.000594082		1	1	1	1	1	0	1	1	1	1	1	1	1	1	1	1	1	1	1	1	1	1	1	1	1	1	0	0	0	0	0	0	0	0	0	0	0	0	0	0	0	0	0	0	0
group_11336	WP_061427553.1|hypothetical protein [Clostridium perfringens]	101	1.64991e-59		1	1	1	1	1	0	1	1	1	1	1	1	1	1	1	1	1	1	1	1	1	1	1	1	1	1	0	0	0	0	0	0	0	0	0	0	0	0	0	0	0	0	0	0	0
group_11337	WP_061427559.1|hypothetical protein [Clostridium perfringens]	91	5.8179e-56		1	1	1	1	1	0	1	1	1	1	1	1	1	1	1	1	1	1	1	1	1	1	1	1	1	1	0	0	0	0	0	0	0	0	0	0	0	0	0	0	0	0	0	0	0
group_11344	WP_061427601.1|hypothetical protein [Clostridium perfringens]	303	0.0	S	1	1	1	1	1	0	1	1	1	1	1	1	1	1	1	1	1	1	1	1	1	1	1	1	1	1	0	0	0	0	0	0	0	0	0	0	0	0	0	0	0	0	0	0	0
group_11345	WP_061427605.1|hypothetical protein [Clostridium perfringens]	69	5.65987e-33		1	1	1	1	1	0	1	1	1	1	1	1	1	1	1	1	1	1	1	1	1	1	1	1	1	1	0	0	0	0	0	0	0	0	0	0	0	0	0	0	0	0	0	0	0
group_11346	WP_081109942.1|phage holin family protein [Clostridium perfringens]	146	6.42354e-93	S	1	1	1	1	1	0	1	1	1	1	1	1	1	1	1	1	1	1	1	1	1	1	1	1	1	1	0	0	0	0	0	0	0	0	0	0	0	0	0	0	0	0	0	0	0
group_11347	WP_061427609.1|hypothetical protein [Clostridium perfringens]	153	7.11283e-97		1	1	1	1	1	0	1	1	1	1	1	1	1	1	1	1	1	1	1	1	1	1	1	1	1	1	0	0	0	0	0	0	0	0	0	0	0	0	0	0	0	0	0	0	0
group_11348	WP_061427611.1|hypothetical protein [Clostridium perfringens]	73	3.32145e-36		1	1	1	1	1	0	1	1	1	1	1	1	1	1	1	1	1	1	1	1	1	1	1	1	1	1	0	0	0	0	0	0	0	0	0	0	0	0	0	0	0	0	0	0	0
group_11349	WP_061427613.1|hypothetical protein [Clostridium perfringens]	180	9.6608e-119		1	1	1	1	1	0	1	1	1	1	1	1	1	1	1	1	1	1	1	1	1	1	1	1	1	1	0	0	0	0	0	0	0	0	0	0	0	0	0	0	0	0	0	0	0
group_11355	WP_061426495.1|DUF2726 domain-containing protein [Clostridium perfringens]	105	3.88743e-65	L	1	1	1	1	1	1	1	1	1	1	1	1	1	1	1	1	1	1	1	1	1	1	0	1	1	1	0	0	0	0	0	0	0	0	0	0	0	0	0	0	0	0	0	0	0
group_11356	WP_061426494.1|hypothetical protein [Clostridium perfringens]	85	4.30668e-46		1	1	1	1	1	1	1	1	1	1	1	1	1	1	1	1	1	1	1	1	1	1	0	1	1	1	0	0	0	0	0	0	0	0	0	0	0	0	0	0	0	0	0	0	0
group_11357	WP_061426493.1|EAL domain-containing protein [Clostridium perfringens]	544	0.0	T	1	1	1	1	1	1	1	1	1	1	1	1	1	1	1	1	1	1	1	1	1	1	0	1	1	1	0	0	0	0	0	0	0	0	0	0	0	0	0	0	0	0	0	0	0
group_11358	WP_061426487.1|toll/interleukin-1 receptor domain-containing protein [Clostridium perfringens]	343	0.0	S	1	1	1	1	1	1	1	1	1	1	1	1	1	1	1	1	1	1	1	1	1	1	0	1	1	1	0	0	0	0	0	0	0	0	0	0	0	0	0	0	0	0	0	0	0
group_11359	WP_003476112.1|hypothetical protein [Clostridium perfringens]	89	1.28409e-33		1	1	1	1	1	1	1	1	1	1	1	1	1	1	1	1	1	1	1	1	1	1	0	1	1	1	0	0	0	0	0	0	0	0	0	0	0	0	0	0	0	0	0	0	0
group_11360	WP_061426465.1|hypothetical protein [Clostridium perfringens]	115	6.38226e-69		1	1	1	1	1	1	1	1	1	1	1	1	1	1	1	1	1	1	1	1	1	1	0	1	1	1	0	0	0	0	0	0	0	0	0	0	0	0	0	0	0	0	0	0	0
group_11361	WP_061426464.1|hypothetical protein [Clostridium perfringens]	332	0.0	M	1	1	1	1	1	1	1	1	1	1	1	1	1	1	1	1	1	1	1	1	1	1	0	1	1	1	0	0	0	0	0	0	0	0	0	0	0	0	0	0	0	0	0	0	0
group_11362	AKF16650.1|hypothetical protein [Clostridium perfringens]	68	1.64923e-30		1	1	1	1	1	1	1	1	1	1	1	1	1	1	1	1	1	1	1	1	1	1	1	1	1	0	0	0	0	0	0	0	0	0	0	0	0	0	0	0	0	0	0	0	0
group_3189	WP_081109941.1|BppU family phage baseplate upper protein [Clostridium perfringens]	771	0.0		1	1	1	1	1	0	1	1	1	1	1	1	1	1	1	1	1	1	1	1	1	1	1	1	1	1	0	0	0	0	0	0	0	0	0	0	0	0	0	0	0	0	0	0	0
group_5968	WP_061428070.1|hypothetical protein [Clostridium perfringens]	283	0.0		1	1	1	1	1	1	1	1	1	0	1	1	1	1	1	1	1	1	1	1	1	1	1	1	1	1	0	0	0	0	0	0	0	0	0	0	0	0	0	0	0	0	0	0	0
group_11317	WP_061428058.1|hypothetical protein [Clostridium perfringens]	216	9.24713e-145		1	1	1	1	1	1	1	1	1	1	1	1	1	1	0	1	1	1	1	1	1	1	0	1	1	1	0	0	0	0	0	0	0	0	0	0	0	0	0	0	0	0	0	0	0
group_4493	WP_061428145.1|hypothetical protein [Clostridium perfringens]	689	0.0		1	1	1	1	1	1	1	1	1	1	1	1	1	1	1	1	0	1	1	1	1	1	0	1	1	1	0	0	0	0	0	0	0	0	0	0	0	0	0	0	0	0	0	0	0
B) Accessory genes absent in more than 90% of the netF-positive genomes in phylogroup II but present in more than 90% of the other strains.
					netF-positive genomes of Phylogroup II																										Other strains
					II																																I
group_1610	WP_003450214.1|hypothetical protein [Clostridium perfringens]	59	4.36699e-27		0	0	0	0	0	0	0	0	0	0	0	0	0	0	0	0	0	0	0	0	0	0	0	0	0	0	1	0	1	1	1	1	1	1	1	1	1	1	1	1	1	1	1	1	1
group_4706	WP_003479004.1|DUF1540 domain-containing protein [Clostridium perfringens]	52	3.07762e-24	S	0	0	0	0	0	0	0	0	0	0	0	0	0	0	0	0	0	0	0	0	0	0	0	0	0	0	0	1	1	1	1	1	1	1	1	1	1	1	1	1	1	1	1	1	1
eriC	WP_003469251.1|voltage-gated chloride channel family protein [Clostridium perfringens]	437	0.0	P	0	0	0	0	0	0	0	0	0	0	0	0	0	0	0	0	0	0	0	0	0	0	0	0	0	0	0	0	0	1	1	1	1	1	1	1	1	1	1	1	1	1	1	1	1
glcA	ABG83989.2|L-lactate permease [Clostridium perfringens ATCC 13124]	507	0.0	C	0	0	0	0	0	0	0	0	0	0	0	0	0	0	0	0	0	0	0	0	0	0	0	0	0	0	1	0	0	0	0	0	1	1	1	1	1	1	1	1	1	1	1	1	1
group_1789	WP_003461086.1|hypothetical protein [Clostridium perfringens]	117	2.18239e-74	S	0	0	0	0	0	0	0	0	0	0	0	0	0	0	0	0	0	0	0	0	0	0	0	0	0	0	1	0	0	1	0	0	1	1	1	1	1	1	1	1	1	1	1	1	1
group_116	WP_060669449.1|LPXTG cell wall anchor domain-containing protein [Clostridium perfringens]	725	0.0	M	0	0	0	0	0	0	0	0	0	0	0	0	0	0	0	0	0	0	0	0	0	0	0	0	0	0	0	0	0	0	0	0	1	1	1	1	1	1	1	1	1	1	1	1	1
group_1418	WP_003474405.1|hypothetical protein [Clostridium perfringens]	62	9.41424e-29		0	0	0	0	0	0	0	0	0	0	0	0	0	0	0	0	0	0	0	0	0	0	0	0	0	0	0	0	0	0	0	0	1	0	1	1	0	1	1	1	1	1	1	1	1
group_48	WP_060670441.1|hypothetical protein [Clostridium perfringens]	206	1.48497e-136		0	0	0	0	0	0	0	0	0	0	0	0	0	0	0	0	0	0	0	0	0	0	0	0	0	0	1	1	1	1	1	1	1	1	1	1	1	1	1	1	1	1	1	1	1
group_1209	WP_124228577.1|nitronate monooxygenase [Clostridium perfringens]	355	0.0	S	0	0	0	0	0	0	0	0	0	0	0	0	0	0	0	0	0	0	0	0	0	0	0	0	0	0	1	0	0	0	0	0	1	1	1	1	1	1	1	1	1	1	1	1	1
group_1312	WP_003460396.1|PTS sugar transporter subunit IIC [Clostridium perfringens]	355	0.0	S	0	0	0	0	0	0	0	0	0	0	0	0	0	0	0	0	0	0	0	0	0	0	0	0	0	0	0	0	0	0	0	0	1	1	1	1	1	1	1	1	1	1	1	1	1
sdhA_1	WP_003448405.1|L-serine ammonia-lyase, iron-sulfur-dependent, subunit alpha [Clostridium perfringens]	292	0.0	E	0	0	0	0	0	0	0	0	0	0	0	0	0	0	0	0	0	0	0	0	0	0	0	0	0	0	0	0	0	0	0	0	1	1	1	1	1	1	1	1	1	1	1	1	1
sdhB_1	WP_003448394.1|L-serine ammonia-lyase, iron-sulfur-dependent, subunit beta [Clostridium perfringens]	226	1.4238e-158	E	0	0	0	0	0	0	0	0	0	0	0	0	0	0	0	0	0	0	0	0	0	0	0	0	0	0	0	0	0	0	0	0	1	1	1	1	1	1	1	1	1	1	1	1	1
hopD2	WP_060670611.1|phytase [Clostridium perfringens]	308	0.0	T	0	0	0	0	0	0	0	0	0	0	0	0	0	0	0	0	0	0	0	0	0	0	0	0	0	0	0	0	0	0	0	0	1	0	0	1	0	1	1	1	1	1	1	1	1
group_316	emb|VTQ55127.1|Uncharacterised protein [Clostridium perfringens]	354	0.0		0	0	0	0	0	0	0	0	0	0	0	0	0	0	0	0	0	0	0	0	0	0	0	0	0	0	0	0	0	0	0	0	1	0	1	1	1	1	1	1	1	1	1	1	1
cbh_1	WP_060670361.1|linear amide C-N hydrolase [Clostridium perfringens]	326	0.0	M	0	0	0	0	0	0	0	0	0	0	0	0	0	0	0	0	0	0	0	0	0	0	0	0	0	0	0	0	0	0	1	1	1	1	1	1	1	1	1	1	1	1	1	1	1
group_1349	WP_003451404.1|hypothetical protein [Clostridium perfringens]	184	3.27627e-120		0	0	0	0	0	0	0	0	0	0	0	0	0	0	0	0	0	0	0	0	0	0	0	0	0	0	0	0	0	0	0	0	1	1	1	1	1	1	1	1	1	1	1	1	1
gltT	WP_003461701.1|cation:dicarboxylase symporter family transporter [Clostridium perfringens]	421	0.0	C	0	0	0	0	0	0	0	0	0	0	0	0	0	0	0	0	0	0	0	0	0	0	0	0	0	0	0	0	0	0	0	0	1	1	1	1	1	1	1	1	1	1	1	1	1
group_235	WP_003450827.1|DUF1015 domain-containing protein [Clostridium perfringens]	418	0.0	S	0	0	0	0	0	0	0	0	0	0	0	0	0	0	0	0	0	0	0	0	0	0	0	0	0	0	1	0	0	0	0	0	1	1	1	1	1	1	1	1	1	1	1	1	1
group_2497	WP_060669411.1|alanine--glyoxylate aminotransferase family protein [Clostridium perfringens]	358	0.0	E	0	0	0	0	0	0	0	0	0	0	0	0	0	0	0	0	0	0	0	0	0	0	0	0	0	0	1	0	0	0	0	0	1	1	1	1	1	1	1	1	1	1	1	1	1
hprA	WP_003450905.1|D-2-hydroxyacid dehydrogenase [Clostridium perfringens]	301	0.0	EH	0	0	0	0	0	0	0	0	0	0	0	0	0	0	0	0	0	0	0	0	0	0	0	0	0	0	1	0	0	0	0	0	1	1	1	1	1	1	1	1	1	1	1	1	1
group_333	WP_060669759.1|NERD domain-containing protein [Clostridium perfringens]	361	0.0	L	0	0	0	0	0	0	0	0	0	0	0	0	0	0	0	0	0	0	0	0	0	0	0	0	0	0	0	0	0	0	0	0	1	1	1	1	1	1	1	1	1	1	1	1	1
*Light grey coloration denotes the gene absence while dark grey coloration denotes the presence of the gene in each strain.
[truncated: 161 more columns]

## Sheet: Table S9
Table S9: Functional Cluster of Orthologous Groups (COG) annotation of genes specifically absent or present in the phylogroup I and the netF-positive genomes of phylogroup II
	Phylogroup I		netF-positive genomes of phylogroup II
	Specific presence	specific absence	Specific presence	specific absence
Total amount of input sequences:	35	233	297	21
Total no of sequence with assigned COG category	21	185	172	16
Total no of sequences with more than one cog category	1	6	10	1
Cluster of Orthologous Groups (COG) Categories Distribution
Information Storage and Processing:
Replication, recombination and repair (L):	1	2	23	1
Transcription (K):	1	9	11	0
Translation, ribosomal structure and biogenesis (J):	0	1	1	0
RNA processing and modification (A):	0	0	0	0
Chromatin structure and dynamics (B):	0	0	0	0
Total:	2 / 9%	12 / 6.2%	35 / 19.2%	1 / 6.9%
Cellular Processes and Signaling:
Cell wall/membrane/envelope biogenesis (M):	2	7	16	2
Signal transduction mechanisms (T):	2	8	8	1
Defense mechanisms (V):	2	10	3	0
Posttranslational modification, protein turnover, chaperones (O):	0	5	2	0
Nuclear structure (Y):	0	0	0	0
Intracellular trafficking, secretion, and vesicular transport (U):	1	2	4	0
Extracellular structures (W):	0	0	0	0
Cell motility (N):	1	1	3	0
Cytoskeleton (Z):	0	0	0	0
Cell cycle control, cell division, chromosome partitioning (D):	0	0	5	0
Total:	8 / 36.3%	33 / 17.2%	41 / 22.5%	3 / 17.6%
Metabolism:
Carbohydrate transport and metabolism (G):	5	29	6	0
Amino acid transport and metabolism (E):	1	18	9	4
Inorganic ion transport and metabolism (P):	1	13	7	1
Energy production and conversion (C):	0	21	5	2
Secondary metabolites biosynthesis, transport and catabolism (Q):	0	8	2	0
Nucleotide transport and metabolism (F):	0	3	6	0
Lipid transport and metabolism (I):	0	5	2	0
Coenzyme transport and metabolism (H):	0	5	4	1
Total:	7 / 31.8%	102 / 53.4%	41 / 22.5%	8 / 47%
Poorly Characterized:
Function unknown (S):	5	44	65	5
General function prediction only (R):	0	0	0	0
Total:	5 / 22.7%	44 / 23.03%	65 / 35.7%	5 / 29.4%

[truncated: 4 more sheets: Table S10, Table S11, Table S12, Table S13]
